# Supplementary material for: Population structure and genetic diversity of mango (Mangifera indica L.) germplasm resources as revealed by single-nucleotide polymorphism markers
Source: Front Plant Sci. 2024 Jul 3;15:1328126. doi: 10.3389/fpls.2024.1328126 (PMC11251951; doi:10.3389/fpls.2024.1328126)
Supplement: Supplementary file 1 [file DataSheet_1.xlsx]

## Sheet: Tablle S1
Additional file 1: Table S1: Distribution of the 284 mango accessions according to Hierarchical cluster analysis and Bayesian model-based clustering (K=2). Using STRUCTURE software, the accessions were divided in two groups (Q1 and Q2), considering q≥0.50. The dendrogram showed the accessions divided in two main groups (C1 and C2).
NO.	Cluster	SampleID	Structure	P1	P2	Germplasm number	Germplasm name	Parent 1	Parent 2	country of origin	Embryo type
1	C1	dq	P1	0.546	0.454	0931	Edward	Haden	Carabao	Florida USA	Monoembryonic
2	C1	ba	P1	0.5423	0.4577	42	Sensation_1	Haden		Florida USA	Monoembryonic
3	C1	co	P1	0.5473	0.4527	101	Renong_10			Mainland China	Polyembryonic
4	C1	as	P1	0.592	0.408	32	Pala Hintha			Burma	Monoembryonic
5	C1	aq	P1	0.537	0.463	30	Mashuaimang			Burma	Polyembryonic
6	C1	jo	P1	0.54	0.46	1502	Anning_Red Mango			Mainland China	Polyembryonic
7	C1	jj	P1	0.547	0.453	1162	Hongwacheng			Burma	Monoembryonic
8	C1	ku	P1	0	0.452	j	Shwe Hinda			Burma	Polyembryonic
9	C1	at	P2	0.4963	0.5037	33	Xindelong			India	Monoembryonic
10	C1	hh	P1	0.517	0.483	1104	Aimang			Mainland China	Polyembryonic
11	C1	bs	P1	0.516	0.484	63	Renong_5			Mainland China	Polyembryonic
12	C1	ah	P2	0.459	0.541	9	Guire 3	Yellow Aroemwnis		Thailand	Polyembryonic
13	C1	bq	P2	0.4753	0.5247	61	Guire 32			Mainland China	Monoembryonic
14	C1	en	P2	0.4737	0.5263	1027	Thai_506			Thailand	Monoembryonic
15	C1	bn	P2	0.453	0.547	58	Guire 7	Yellow Aroemwnis		Thailand	Polyembryonic
16	C1	fo	P2	0.452	0.548	1056	Ruire 9401			Mainland China	Monoembryonic
17	C1	gc	P2	0.483	0.517	1073	1030			Mainland China	Monoembryonic
18	C1	bp	P2	0.4643	0.5357	60	Guire 10	Yellow Aroemwnis		Thailand	Polyembryonic
19	C1	jh	P2	0.46	0.54	1158	Chok Anand_2			Thailand	Polyembryonic
20	C1	bt	P2	0.453	0.547	64	Guire 601	Bangalar		Mainland China	Polyembryonic
21	C1	bz	P2	0.444	0.556	70	Guire 282	Sri Lanka 811		Mainland China	Polyembryonic
22	C1	ce	P2	0.478	0.522	75	Nongyuan 8	Neelum (P1)	carabao (P2)	Mainland China	Monoembryonic
23	C1	dr	P2	0.45	0.55	0932	Wuyichang			Mainland China	Polyembryonic
24	C1	bo	P2	0.45	0.55	59	Guire 60	Neelum		Mainland China	Polyembryonic
25	C1	kx	P2	0.45	0.55	R	Jinsui 1			Mainland China	Monoembryonic
26	C1	bu	P2	0.445	0.555	65	Guire 821	Bangalar		Mainland China	Monoembryonic
27	C1	fz	P2	0.451	0.549	1070	Ruire 82	Neelum		Mainland China	Polyembryonic
28	C1	ax	P2	0.45	0.55	38	Renong_4			Mainland China	Monoembryonic
29	C1	jv	P2	0.446	0.554	1511	Shengdelong			Burma	Polyembryonic
30	C1	ke	P2	0.456	0.544	1606	Shengdelong 1			Burma	Polyembryonic
31	C1	aw	P2	0.2387	0.7613	37	Guandaomang	carabao		the Philippines	Polyembryonic
32	C1	jq	P2	0.251	0.749	1505	Yuanjiang_Ivory	Aroemanis		Thailand	Polyembryonic
33	C1	fy	P2	0.157	0.843	1069	Rumang			Mainland China	Polyembryonic
34	C1	jw	P2	0.1723	0.8277	1512	Bianliang 1			Mainland China	Polyembryonic
35	C1	gn	P2	0.185	0.815	1084	Putao Mango			Mainland China	Polyembryonic
36	C1	hb	P2	0.179	0.821	1098	Thai-Yesheng			Thailand	Polyembryonic
37	C1	cl	P2	0.0357	0.9643	97	Datoumang			Mainland China	Monoembryonic
38	C1	gh	P2	0.0153	0.9847	1078	Cambodia_Mango			Cambodia	Polyembryonic
39	C1	jg	P2	0	1	1157	Thai_Duohua			Thailand	Polyembryonic
40	C1	kv	P2	0	1	k	Sijimimang	Chok Anand		Thailand	Polyembryonic
41	C1	az	P2	0.168	0.832	40	Burma_Banana			Burma	Polyembryonic
42	C1	ch	P2	0.142	0.858	90	Pakistan 235			Pakistan	Polyembryonic
43	C1	gx	P2	0.0963	0.9037	1094	Xiaoji			Mainland China	Polyembryonic
44	C1	id	P2	0.133	0.867	1127	Sannian Mango			Mainland China	Polyembryonic
45	C1	it	P2	0	1	1144	Thai_305			Thailand	Polyembryonic
46	C1	kb	P2	0	1	1603	Baodaohuang 412			Indonesia	Polyembryonic
47	C1	iw	P2	0	1	1147	Indonesa_412			Indonesia	Polyembryonic
48	C1	au	P2	0	1	35	Yellow Ivroy_1			Thailand	Polyembryonic
49	C1	js	P2	0	1	1508	Bianliang_2			Mainland China	Polyembryonic
50	C1	fg	P2	0.16	0.84	1048	Keawsaweuy			Thailand	Polyembryonic
51	C1	ak	P2	0.013	0.987	12	Qiaoshenhuimang			Thailand	Polyembryonic
52	C1	gf	P2	0	1	1076	Kyo Savoy			Thailand	Polyembryonic
53	C1	gv	P2	0.12	0.88	1092	Okrong			Thailand	Polyembryonic
54	C1	ec	P2	0.011	0.989	1012	Nan Doc Mai			Thailand	Polyembryonic
55	C1	kt	P2	0	1	i	Jinbaihua			Thailand	Polyembryonic
56	C1	in	P2	0	1	1138	Baiyumang(702)			Malaysia	Polyembryonic
57	C1	aj	P2	0	1	11	Haibao 1	Aroemanis		Thailand	Polyembryonic
58	C1	ek	P2	0	1	1024	Haibao	Nan Klang Wan		Thailand	Polyembryonic
59	C1	hw	P2	0.0163	0.9837	1120	Yellow Aroemanis			Thailand	Polyembryonic
60	C1	is	P2	0	1	1143	Phi_115			the Philippines	Polyembryonic
61	C1	am	P2	0	1	14	Baixiangya 1			Thailand	Polyembryonic
62	C1	iv	P2	0	1	1146	Thai_301			Thailand	Polyembryonic
63	C1	ae	P2	0	1	5	Nam Klang Wan_1			Thailand	Polyembryonic
64	C1	ee	P2	0	1	1014	Nam Klang Wan			Thailand	Polyembryonic
65	C1	gl	P2	0	1	1082	Fengshunwuhe			Mainland China	Polyembryonic
66	C1	ef	P2	0.023	0.977	1017	Thai Red Mango			Thailand	Polyembryonic
67	C1	hy	P2	0.0473	0.9527	1122	Fanghong 202			Mainland China	Polyembryonic
68	C1	du	P2	0	1	1003	Thai_504			Thailand	Polyembryonic
69	C1	gq	P2	0	1	1087	Carabao_505			Thailand	Polyembryonic
70	C1	je	P2	0.005	0.995	1155	Guinea(1101)			Guinea	Polyembryonic
71	C1	ge	P2	0	1	1075	Thai_Baiyu			Thailand	Polyembryonic
72	C1	he	P2	0.0057	0.9943	1101	Thai_2			Thailand	Polyembryonic
73	C1	gp	P2	0	1	1086	Okrong-1			Thailand	Polyembryonic
74	C1	iy	P2	0	1	1149	Cambodia_135_1			Cambodia	Polyembryonic
75	C1	ea	P2	0	1	1009	Thai_16			Thailand	Polyembryonic
76	C1	ep	P2	0	1	1029	Zaoshu			Mainland China	Polyembryonic
77	C1	jm	P2	0	1	1209	Hongpingmang			Mainland China	Polyembryonic
78	C1	iz	P2	0	1	1150	Cambodia_135_2			Cambodia	Polyembryonic
79	C1	ka	P2	0	1	1602	Wenchanghongyu			Cambodia	Polyembryonic
80	C1	hc	P1	0.696	0.304	1099	Guangxi 8			Mainland China	Polyembryonic
81	C1	ij	P1	0.705	0.295	1133	Fu 3			Australia	Monoembryonic
82	C1	hj	P2	0.404	0.596	1106	Thai_Xianluo			Thailand	Polyembryonic
83	C1	jn	P2	0.452	0.548	1501	Liuzhou_Carabao-1			the Philippines	Monoembryonic
84	C1	dv	P2	0.29	0.71	1004	20001			Mainland China	Polyembryonic
85	C1	ei	P2	0.3	0.7	1021	20004			Mainland China	Polyembryonic
86	C1	em	P2	0.297	0.703	1026	20005			Mainland China	Polyembryonic
87	C1	ap	P2	0.4923	0.5077	29	Anninghongmang_1			Mainland China	Polyembryonic
88	C1	cg	P2	0.457	0.543	89	Shuoshuaimang			Thailand	Polyembryonic
89	C1	br	P1	0.5207	0.4793	62	Guire 94			Mainland China	Monoembryonic
90	C1	bx	P1	0.548	0.452	68	Guire 265			Mainland China	Monoembryonic
91	C1	cf	P2	0.12	0.88	87	Renong_7			Mainland China	Polyembryonic
92	C1	cv	P2	0.342	0.658	0906	Kyo Savoy			Florida USA	Monoembryonic
93	C1	ag	P1	0.504	0.496	8	Guire 279			Mainland China	Monoembryonic
94	C1	es	P1	0.505	0.495	1032	Sir Lanka 811			Sri Lanka	Polyembryonic
95	C1	gj	P1	0.516	0.484	1080	Guinea No.1			Guinea	Polyembryonic
96	C1	ez	P1	0.537	0.463	1040	Lvpi	Alphonso (P1)	Golek (P2)	Mainland China	Polyembryonic
97	C1	bd	P1	0.536	0.464	45	Tom Akins			Florida USA	Monoembryonic
98	C1	by	P1	0.536	0.464	69	Guire 278			Mainland China	Monoembryonic
99	C1	ha	P1	0.589	0.411	1097	Guangxi 4			Mainland China	Polyembryonic
100	C1	dx	P1	0.575	0.425	1006	Guixiang	Neelum (P1)	Golek (P2)	Mainland China	Monoembryonic
101	C1	eh	P1	0.57	0.43	1019	Phi_129			the Philippines	Polyembryonic
102	C1	bi	P2	0.163	0.837	53	Guire_279			Mainland China	Polyembryonic
103	C1	gz	P2	0.163	0.837	1096	African_Ivory			Thailand	Polyembryonic
104	C1	ds	P2	0.21	0.79	1001	Golek			Indonesia	Polyembryonic
105	C1	jc	P2	0.226	0.774	1153	Liuxiang_703			Singapore	Polyembryonic
106	C1	bw	P1	0.552	0.448	67	Guire 108	Bangalor		Mainland China	Monoembryonic
107	C1	ci	P1	0.543	0.457	92	Taitaimang			Cuba	Monoembryonic
108	C1	bj	P1	0.535	0.465	54	Guire 71	Nang Klang Wan		Mainland China	Polyembryonic
109	C1	ck	P1	0.534	0.466	96	Hongxiangya	Nang Klang Wan No.26		Mainland China	Monoembryonic
110	C1	bg	P1	0.533	0.467	51	Liuzhou_Carabao	carabao		Mainland China	Polyembryonic
111	C1	bm	P1	0.53	0.47	57	Guire 272			Mainland China	Polyembryonic
112	C1	ie	P1	0.538	0.462	1128	Red Ivroy R1	Aroemwnis No. 26		Mainland China	Monoembryonic
113	C1	bb	P1	0.507	0.493	43	Ivroy No. 22	Nan Klang Wan		Mainland China	Polyembryonic
114	C1	eo	P2	0.486	0.514	1028	Guangxi 5	Aroemwnis No. 22		Thailand	Polyembryonic
115	C1	fe	P2	0.485	0.515	1046	Garabao			the Philippines	Polyembryonic
116	C1	ai	P1	0.52	0.48	10	Okrong-2			Thailand	Polyembryonic
117	C1	ev	P1	0.531	0.469	1035	Jinsui	Okrong		Mainland China	Polyembryonic
118	C1	cd	P1	0.528	0.472	74	Guire 284	Bangalar		Mainland China	Monoembryonic
119	C1	be	P1	0.529	0.471	47	Golek_1			Indonesia	Polyembryonic
120	C1	kr	P1	0.53	0.47	g	Guire_120	Yellow Aroemwnis		Mainland China	Polyembryonic
121	C1	bf	P1	0.526	0.474	49	Sannianmang_2			Mainland China	Polyembryonic
122	C1	aa	P1	0.527	0.473	1	Sri Lanka_811			Sri Lanka	Monoembryonic
123	C1	ix	P1	0.514	0.486	1148	Arumanis			Indonesia	Polyembryonic
124	C1	kj	P1	0.882	0.118	201001	201001			Mainland China	Polyembryonic
125	C1	fv	P2	0.385	0.615	1066	Panxihong	carabao		the Philippines	Monoembryonic
126	C1	if	P2	0.022	0.978	1129	Wugongci Mango	Nan Klang Wan		Thailand	Polyembryonic
127	C1	go	P2	0	1	1085	Banana			India	Monoembryonic
128	C1	ju	P2	0.094	0.906	1510	Qing_Ivory			Thailand	Polyembryonic
129	C1	ca	P2	0.133	0.867	71	Guire 87-1	Puiri	Sri Lanka 811	Mainland China	Polyembryonic
130	C1	et	P2	0.133	0.867	1033	Thai_19			Thailand	Polyembryonic
131	C1	io	P2	0.11	0.89	1139	Duopei(120)			the Philippines	Polyembryonic
132	C1	eq	P2	0.135	0.865	1030	Hutou			Australia	Monoembryonic
133	C1	hg	P2	0.143	0.857	1103	Linsheng			Mainland China	Polyembryonic
134	C1	el	P2	0.1343	0.8657	1025	Guire 16	Yellow Aroemanis		Thailand	Monoembryonic
135	C1	ia	P2	0.145	0.855	1124	Sawsa			India	Monoembryonic
136	C1	ky	P2	0.135	0.865	W	Guire 80-20			Mainland China	Polyembryonic
137	C1	ja	P2	0.139	0.861	1151	Okrang			Thailand	Polyembryonic
138	C1	hu	P2	0.151	0.849	1117	Vietnam Mango 407			Vietnam	Polyembryonic
139	C1	hz	P2	0.141	0.859	1123	Xingre No. 1			Mainland China	Monoembryonic
140	C1	hr	P2	0.1427	0.8573	1114	Vietnam Mango 1			Vietnam	Polyembryonic
141	C1	gy	P2	0.141	0.859	1095	Xiamao			Mainland China	Polyembryonic
142	C1	gu	P2	0.1427	0.8573	1091	Guba_1304			Cuba	Monoembryonic
143	C1	jb	P2	0.1377	0.8623	1152	Phi_101			the Philippines	Polyembryonic
144	C2	jl	P1	0.682	0.318	1172	Burma_8			Burma	Polyembryonic
145	C2	bh	P1	0.542	0.458	52	Guire_80_17	Bangalar	Sri Lanka 811	Mainland China	Polyembryonic
146	C2	cp	P1	0.5413	0.4587	102	Anning_Red Mango_1			Mainland China	Polyembryonic
147	C2	an	P1	0.585	0.415	16	Shanlin No.1			Taiwan China	Monoembryonic
148	C2	hf	P1	0.635	0.365	1102	Pairi			India	Monoembryonic
149	C2	cj	P1	0.571	0.429	93	Burma 3			Burma	Polyembryonic
150	C2	im	P1	0.501	0.499	1136	Pakistan_1			Pakistan	Monoembryonic
151	C2	dy	P1	0.773	0.227	1007	Mallika	Neelum	Dasheri	India	Monoembryonic
152	C2	jr	P1	0.7177	0.2823	1507	Chenpixiang	carabao		Mainland China	Monoembryonic
153	C2	cs	P2	0.404	0.596	0901	Dot	Sophie Fry		Florida USA	Monoembryonic
154	C2	ic	P2	0.275	0.725	1126	Thai_524			Thailand	Polyembryonic
155	C2	eg	P1	0.58	0.42	1018	Langra			India	Monoembryonic
156	C2	gw	P1	0.608	0.392	1093	Choke Anand_1			Thailand	Polyembryonic
157	C2	kd	P1	0.55	0.45	1605	Dasheri			India	Monoembryonic
158	C2	av	P1	0.691	0.309	36	Burma_Macheso			Burma	Polyembryonic
159	C2	ej	P1	0.557	0.443	1022	Macheso			Burma	Polyembryonic
160	C2	dt	P1	0.55	0.45	1002	Yingwu			Mainland China	Polyembryonic
161	C2	cn	P1	0.718	0.282	100	Renong_9			Mainland China	Polyembryonic
162	C2	hi	P1	0.718	0.282	1105	Guba_Sankeli			Cuba	Monoembryonic
163	C2	cy	P1	0.796	0.204	0911	Carrie	Julie		Florida USA	Monoembryonic
164	C2	jd	P1	0.8347	0.1653	1154	Dasannian			Mainland China	Polyembryonic
165	C2	dd	P1	0.8407	0.1593	0918	Graham	Julie		Caribbean	Monoembryonic
166	C2	ct	P1	0.712	0.288	0902	Bombay Green			India	Polyembryonic
167	C2	da	P1	0.712	0.288	0915	Anderson	Sandersha	Haden	Florida USA	Monoembryonic
168	C2	gi	P1	0.8	0.2	1079	Liuxiang			Sri Lanka	Monoembryonic
169	C2	ks	P1	0.839	0.161	h	Hongpingmang-M	zill		Mainland China	Monoembryonic
170	C2	ar	P1	0.941	0.059	31	Sannianmang_1			Mainland China	Polyembryonic
171	C2	ay	P1	0.792	0.208	39	Tianyangxiangmang	carabao		Mainland China	Polyembryonic
172	C2	cb	P1	0.9327	0.0673	72	Renong_6			Mainland China	Polyembryonic
173	C2	gk	P1	0.8863	0.1137	1081	Guinea No.2			Guinea	Monoembryonic
174	C2	ir	P1	0.8707	0.1293	1142	Guinea(1102)			Guinea	Monoembryonic
175	C2	cz	P1	0.85	0.15	0913	Royal Special			India	Monoembryonic
176	C2	fx	P1	0.851	0.149	1068	Yuexxi 1	carabao		Mainland China	Monoembryonic
177	C2	fw	P1	0.886	0.114	1067	Magovar			India	Monoembryonic
178	C2	ht	P1	0.8423	0.1577	1116	India 904			India	Monoembryonic
179	C2	fj	P1	0.8723	0.1277	1051	Banganpalli			India	Monoembryonic
180	C2	gg	P1	0.895	0.105	1077	814			Sri Lanka	Monoembryonic
181	C2	ih	P1	0.978	0.022	1131	Fu 1			Mainland China	Polyembryonic
182	C2	ao	P1	0.927	0.073	19	Longjing_1	India 905		Mainland China	Monoembryonic
183	C2	ew	P1	0.9567	0.0433	1037	Jinhuang	Aroemanis (P2)	keitt (P1)	Taiwan China	Polyembryonic
184	C2	bv	P1	0.982	0.018	66	Guire 222	Yellow Aroemanis		Thailand	Polyembryonic
185	C2	hs	P1	0.972	0.028	1115	India 1506			India	Monoembryonic
186	C2	ad	P1	0.953	0.047	4	Guire No.2			Mainland China	Polyembryonic
187	C2	cc	P1	0.9547	0.0453	73	Guire 120	Yellow Aroemanis		Mainland China	Polyembryonic
188	C2	ab	P1	0.976	0.024	2	Neelum_1	Dasheri		India	Monoembryonic
189	C2	eb	P1	0.9697	0.0303	1011	Neelum	Dasheri		India	Monoembryonic
190	C2	eu	P1	0.655	0.345	1034	Lilley	Sensation	Springfels	India	Monoembryonic
191	C2	hn	P2	0.265	0.735	1110	Ganhong			Mainland China	Monoembryonic
192	C2	af	P2	0.319	0.681	7	Yueximang	carabao		the Philippines	Monoembryonic
193	C2	iq	P2	0.302	0.698	1141	Hwagnyu(503)	Thailannd mango No. 503		Thailand	Polyembryonic
194	C2	kg	P2	0.292	0.708	1608	Apple			Malaysia	Monoembryonic
195	C2	jx	P2	0.292	0.708	1513	Burma_18			Burma	Polyembryonic
196	C2	kh	P2	0.295	0.705	1610	Burma_118			Burma	Polyembryonic
197	C2	hq	P2	0.294	0.706	1113	Red Dragon			Taiwan China	Polyembryonic
198	C2	ip	P2	0.292	0.708	1140	Carabao_113	carabao		the Philippines	Polyembryonic
199	C2	jf	P2	0.293	0.707	1156	Thai_509			Thailand	Polyembryonic
200	C2	dk	P2	0.259	0.741	0925	Duncan	Saigon	Nam Doc Mai	Florida USA	Polyembryonic
201	C2	fn	P1	0.679	0.321	1055	Edward-M	Haden	Carabao	Florida USA	Monoembryonic
202	C2	fs	P1	0.6473	0.3527	1063	Glenn	Haden		Florida USA	Monoembryonic
203	C2	hx	P1	0.632	0.368	1121	Thailand 523			Thailand	Polyembryonic
204	C2	fd	P1	0.52	0.48	1045	Thai_Mango 8			Thailand	Polyembryonic
205	C2	cm	P1	0.526	0.474	98	Renong_8			Mainland China	Polyembryonic
206	C2	fq	P2	0.098	0.902	1061	Saigon			Vietnam	Polyembryonic
207	C2	bk	P1	0.524	0.476	55	Aus 1			Australia	Monoembryonic
208	C2	bl	P1	0.525	0.475	56	Guire 14	Noelum		Mainland China	Monoembryonic
209	C2	ff	P1	0.892	0.108	1047	Strawberry			Australia	Polyembryonic
210	C2	jz	P2	0.386	0.614	1601	Datianxiangmang			Mainland China	Polyembryonic
211	C2	al	P2	0.427	0.573	13	Baiyumang(703)			Malaysia	Polyembryonic
212	C2	ey	P2	0.429	0.571	1039	Taimango No. 1	Haden	Irwin	Taiwan China	Monoembryonic
213	C2	ko	P2	0.424	0.576	d	Tainong_11	Haden	Irwin	Taiwan China	Monoembryonic
214	C2	di	P1	0.8033	0.1967	0923	Eldon	Haden		Florida USA	Monoembryonic
215	C2	dc	P1	0.894	0.106	0917	Peach			Caribbean	Polyembryonic
216	C2	cw	P1	0.704	0.296	0907	Bailey’S Marvel	Haden		Florida USA	Monoembryonic
217	C2	ii	P1	0.882	0.118	1132	Fu 2			Mainland China	Monoembryonic
218	C2	ik	P1	0.863	0.137	1134	1317			Florida USA	Monoembryonic
219	C2	fi	P1	0.829	0.171	1050	R2E2	Kent	Kensington Pride	Australia	Polyembryonic
220	C2	fu	P1	0.858	0.142	1065	B74（Galypso）	Sensation	Kensington	Australia	Monoembryonic
221	C2	iu	P1	0.667	0.333	1145	Ak			Florida USA	Monoembryonic
222	C2	gd	P1	0.676	0.324	1074	Kensington			Australia	Polyembryonic
223	C2	fk	P1	0.695	0.305	1052	Krs			Australia	Polyembryonic
224	C2	fp	P1	0.693	0.307	1060	Bambaroo	Haden		India	Polyembryonic
225	C2	fl	P1	0.689	0.311	1053	Spooner	kensington		Australia	Polyembryonic
226	C2	gb	P1	0.689	0.311	1072	20008			Mainland China	Polyembryonic
227	C2	dl	P1	0.826	0.174	0926	Turpentine	Haden		Caribbean	Polyembryonic
228	C2	dn	P1	0.881	0.119	0928	Webber			Florida USA	Monoembryonic
229	C2	dp	P1	0.792	0.208	0930	Gold Lippens	Lipens		Florida USA	Monoembryonic
230	C2	dg	P1	0.9897	0.0103	0921	Lippens-S	Haden		Florida USA	Monoembryonic
231	C2	fh	P1	0.978	0.022	1049	Lippens	Haden	carabao	Florida USA	Monoembryonic
232	C2	fm	P1	0.8313	0.1687	1054	Renong No.2	USA Mango		Florida USA	Monoembryonic
233	C2	ga	P2	0.433	0.567	1071	Guifei 1	Irwin (P1)	Nang Klang Wan (P2)	Taiwan China	Monoembryonic
234	C2	hk	P2	0.423	0.577	1107	Hongjinfeng			Mainland China	Polyembryonic
235	C2	km	P2	0.428	0.572	b	Guifei 3	Irwin	Nang Klang Wan	Taiwan China	Monoembryonic
236	C2	ji	P2	0.409	0.591	1159	Dongzhenhongmang	Vanray		Mainland China	Polyembryonic
237	C2	jy	P2	0.423	0.577	1514	Dongzhen_Red Mango	Vanray		Mainland China	Polyembryonic
238	C2	er	P2	0.4367	0.5633	1031	Tainoung No.2			Taiwan China	Polyembryonic
239	C2	cr	P2	0.4243	0.5757	801	Baizuiying			Mainland China	Polyembryonic
240	C2	ho	P2	0.433	0.567	1111	Guifei 2	Irwin (P1)	Nang Klang Wan (P2)	Taiwan China	Monoembryonic
241	C2	hm	P1	0.701	0.299	1109	Yiwen	Jinhuang (P2)	Irwin (P1)	Taiwan China	Monoembryonic
242	C2	kq	P1	0.724	0.276	f	Jinxing	Irwin	keitt	Taiwan China	Monoembryonic
243	C2	hd	P1	0.696	0.304	1100	Baozaian			Mainland China	Polyembryonic
244	C2	ac	P1	0.732	0.268	3	Yuwen	Jinhuang	Irwin	Taiwan China	Monoembryonic
245	C2	kn	P1	0.733	0.267	c	Yuwenmang 6	Jinhuang	Irwin	Taiwan China	Monoembryonic
246	C2	kp	P1	1	0	e	Wenxinmang			Taiwan China	Monoembryonic
247	C2	kw	P1	1	0	q	Renong_11			Mainland China	Monoembryonic
248	C2	bc	P1	1	0	44	Litter Red Ivroy	Nang Klang Wan		Mainland China	Monoembryonic
249	C2	ib	P1	1	0	1125	Ta	Haden		Florida USA	Monoembryonic
250	C2	kc	P1	0.979	0.021	1604	Irwin	Lipens	Haden	Florida USA	Monoembryonic
251	C2	jp	P1	0.834	0.166	1503	Maya			Israel	Monoembryonic
252	C2	de	P1	0.798	0.202	0919	Simmond			Florida USA	Monoembryonic
253	C2	df	P1	0.797	0.203	0920	Julie			Caribbean	Monoembryonic
254	C2	dw	P1	1	0	1005	Haden	Mulgoba	Terpentine	Florida USA	Monoembryonic
255	C2	kf	P1	0.98	0.02	1607	Early Gold_1	Haden		Florida USA	Monoembryonic
256	C2	gs	P1	1	0	1089	Guba_1302			Cuba	Monoembryonic
257	C2	jt	P1	1	0	1509	Early Gold	Haden		Florida USA	Polyembryonic
258	C2	cx	P1	0.973	0.027	0909	Springfels	Haden	Sandesina	Florida USA	Monoembryonic
259	C2	dj	P1	1	0	0924	Ford	Tommy atkins		Florida USA	Monoembryonic
260	C2	fr	P1	1	0	1062	Van Dyke	Haden		Florida USA	Monoembryonic
261	C2	gt	P1	1	0	1090	Guba_1303			Cuba	Monoembryonic
262	C2	fa	P1	1	0	1041	Tommy Atkins	Haden		Florida USA	Monoembryonic
263	C2	cu	P1	1	0	0905	Ruby	Haden	Bombay	Florida USA	Monoembryonic
264	C2	ed	P1	1	0	1013	Ono	Paheri		Hawaii USA	Monoembryonic
265	C2	ft	P1	1	0	1064	Valencia Pride	Haden		Florida USA	Monoembryonic
266	C2	ki	P1	1	0	1611	Red Keitt	Keitt	Irwin	Taiwan China	Monoembryonic
267	C2	dm	P1	1	0	0927	Smith	Haden		Florida USA	Monoembryonic
268	C2	db	P1	0.9757	0.0243	0916	Palmer	Haden		Florida USA	Monoembryonic
269	C2	dz	P1	1	0	1008	Zillate	Keitt		Florida USA	Monoembryonic
270	C2	kk	P2	0.325	0.675	201003	201003			Mainland China	Monoembryonic
271	C2	fb	P1	1	0	1043	Keitt	Mulgoba	Brooks	Florida USA	Monoembryonic
272	C2	hv	P1	1	0	1119	Longjing	India 906		India	Monoembryonic
273	C2	dh	P1	1	0	0922	Beverly	Cushman		Florida USA	Monoembryonic
274	C2	fc	P1	1	0	1044	Kent	Haden	Brooks	Florida USA	Monoembryonic
275	C2	gm	P1	0.9677	0.0323	1083	Alphonso			India	Monoembryonic
276	C2	gr	P1	0.992	0.008	1088	Guba_1301			Cuba	Monoembryonic
277	C2	hl	P1	0.6907	0.3093	1108	Dayiwen			Taiwan China	Monoembryonic
278	C2	hp	P1	0.694	0.306	1112	Yiwenqingpi			Taiwan China	Monoembryonic
279	C2	kl	P1	0.999	0.001	a	Shanlin_2			Taiwan China	Monoembryonic
280	C2	do	P1	0.995	0.005	0929	Sensation	Haden	Brooks	Florida USA	Monoembryonic
281	C2	ex	P1	1	0	1038	Zill	Haden	Bombay	Florida USA	Monoembryonic
282	C2	il	P1	1	0	1135	X			Florida USA	Monoembryonic
283	C2	ig	P1	1	0	1130	Xingre 2			Mainland China	Monoembryonic
284	C2	jk	P1	1	0	1163	Zill-M	Haden	Bombay	Florida USA	Monoembryonic
Note: P1,India type; P2,Southeast Asian type

## Sheet: Table S2
SampleID	ReadSum	BaseSum	GC(%)	N(%)	Q20(%)	Q30(%)
Mango_P83-II-A-1-II	2176295	435259000	36.15	0.02	94.06	89.49
Mango_P83-II-A-10-II	2478348	495669600	35.81	0.03	94.15	89.69
Mango_P83-II-A-100-II	1957740	391548000	34.85	0.03	94.22	89.76
Mango_P83-II-A-101-II	2534788	506957600	35.39	0.03	94.17	89.67
Mango_P83-II-A-102-II	2066440	413288000	36.55	0.03	94.25	89.81
Mango_P83-II-A-103-II	2397830	479566000	35.67	0.03	94.14	89.61
Mango_P83-II-A-104-II	2356923	471384600	35.77	0.03	94.29	89.83
Mango_P83-II-A-105-II	2788439	557687800	36.15	0.03	93.91	89.25
Mango_P83-II-A-106-II	1492499	298499800	35.38	0.03	94.35	89.99
Mango_P83-II-A-107-II	1772389	354477800	36.02	0.03	94.27	89.87
Mango_P83-II-A-108-II	1737909	347581800	35.87	0.03	94.1	89.53
Mango_P83-II-A-109-II	2319348	463869600	35.87	0.03	94.51	90.13
Mango_P83-II-A-11-II	2228623	445724600	36.61	0.03	93.98	89.46
Mango_P83-II-A-110-II	1982976	396595200	35.52	0.03	93.87	89.2
Mango_P83-II-A-111-II	2143696	428739200	36.2	0.03	94.1	89.57
Mango_P83-II-A-112-II	2568327	513665400	36.16	0.03	94.26	89.79
Mango_P83-II-A-113-II	2026631	405326200	36.42	0.03	94.41	89.99
Mango_P83-II-A-114-II	2189493	437898600	36.6	0.03	94.13	89.6
Mango_P83-II-A-115-II	2238239	447647800	38.3	0.02	93.32	88.24
Mango_P83-II-A-116-II	2134068	426813600	35.91	0.03	93.82	89.18
Mango_P83-II-A-117-II	2098493	419698600	37.18	0.02	93.31	88.3
Mango_P83-II-A-118-II	2536805	507361000	35.74	0.03	93.96	89.28
Mango_P83-II-A-119-II	2356794	471358800	35.97	0.03	94.11	89.53
Mango_P83-II-A-12-II	1849375	369875000	36.13	0.03	94.46	90.08
Mango_P83-II-A-120-II	3390990	678198000	37.01	0.01	92.56	86.64
Mango_P83-II-A-121-II	2815299	563059800	35.91	0.02	94.23	89.68
Mango_P83-II-A-122-II	1866624	373324800	36.98	0.02	94.37	89.93
Mango_P83-II-A-123-II	1447214	289442800	36.45	0.03	94.46	90.08
Mango_P83-II-A-124-II	2200169	440033800	36.05	0.03	94.39	90.01
Mango_P83-II-A-125-II	2076517	415303400	36.1	0.03	94.19	89.78
Mango_P83-II-A-126-II	2163623	432724600	35.91	0.03	94.21	89.75
Mango_P83-II-A-127-II	2221016	444203200	36.61	0.03	94.03	89.4
Mango_P83-II-A-128-II	2397822	479564400	36.06	0.03	93.92	89.32
Mango_P83-II-A-129-II	1994848	398969600	37.16	0.03	94.51	90.17
Mango_P83-II-A-13-II	2473871	494774200	35.72	0.02	94.34	89.87
Mango_P83-II-A-130-II	11753604	2350720800	41.53	0.06	95.33	91.33
Mango_P83-II-A-131-II	1946098	389219600	36.81	0.02	94.72	90.44
Mango_P83-II-A-132-II	1949237	389847400	36.48	0.02	94.05	89.46
Mango_P83-II-A-133-II	1873480	374696000	36.42	0.03	94.61	90.29
Mango_P83-II-A-134-II	2235178	447035600	36.62	0.03	94.46	90.06
Mango_P83-II-A-135-II	1611936	322387200	36.56	0.03	92.66	87.03
Mango_P83-II-A-136-II	2321791	464358200	36.56	0.03	94.4	89.99
Mango_P83-II-A-137-II	2276062	455212400	36.58	0.02	94.16	89.63
Mango_P83-II-A-138-II	1794696	358939200	35.98	0.03	94.36	89.98
Mango_P83-II-A-139-II	1652912	330582400	35.69	0.02	94.26	89.87
Mango_P83-II-A-14-II	2070967	414193400	36.72	0.03	94.67	90.35
Mango_P83-II-A-140-II	1374930	274986000	36.12	0.02	94.45	90.13
Mango_P83-II-A-141-II	2242719	448543800	35.98	0.03	94.15	89.68
Mango_P83-II-A-142-II	1938182	387636400	36.64	0.03	92.14	86.28
Mango_P83-II-A-143-II	1530880	306176000	35.97	0.02	94.47	90.18
Mango_P83-II-A-144-II	2027229	405445800	35.69	0.02	94.47	90.2
Mango_P83-II-A-145-II	2436076	487215200	35.4	0.03	94.27	89.85
Mango_P83-II-A-146-II	2292188	458437600	35.62	0.02	94.81	90.65
Mango_P83-II-A-147-II	2095019	419003800	36	0.02	93.85	89.17
Mango_P83-II-A-148-II	2109152	421830400	36.22	0.03	94.13	89.63
Mango_P83-II-A-149-II	1763533	352706600	36.41	0.02	94.37	90
Mango_P83-II-A-15-II	1805807	361161400	36.4	0.02	94.87	90.69
Mango_P83-II-A-150-II	2233513	446702600	37.07	0.02	94.33	89.88
Mango_P83-II-A-151-II	2336680	467336000	36.7	0.02	94.14	89.62
Mango_P83-II-A-152-II	1734223	346844600	35.69	0.03	94.33	89.9
Mango_P83-II-A-153-II	1793443	358688600	36.33	0.02	94.33	89.86
Mango_P83-II-A-154-II	1996014	399202800	36.74	0.03	94.3	89.82
Mango_P83-II-A-155-II	1531117	306223400	36.44	0.02	94.19	89.66
Mango_P83-II-A-156-II	1807343	361468600	36.89	0.03	94.46	90.09
Mango_P83-II-A-157-II	1804296	360859200	37.34	0.03	94.06	89.5
Mango_P83-II-A-158-II	1813100	362620000	36.76	0.02	93.92	89.24
Mango_P83-II-A-159-II	1974364	394872800	37.07	0.03	94.19	89.66
Mango_P83-II-A-16-II	2181894	436378800	36.26	0.03	94.63	90.34
Mango_P83-II-A-160-II	1985138	397027600	36.41	0.02	94.49	90.07
Mango_P83-II-A-161-II	1862212	372442400	36.35	0.02	94.39	89.97
Mango_P83-II-A-162-II	1464411	292882200	36.24	0.03	94.4	89.98
Mango_P83-II-A-163-II	1511696	302339200	36.59	0.02	94.39	90
Mango_P83-II-A-164-II	1985156	397031200	36.26	0.03	93.94	89.26
Mango_P83-II-A-165-II	2868471	573694200	36.35	0.02	94.16	89.61
Mango_P83-II-A-166-II	1801860	360372000	36.53	0.02	94.2	89.69
Mango_P83-II-A-167-II	1865222	373044400	35.76	0.03	94.01	89.38
Mango_P83-II-A-168-II	1743072	348614400	37.47	0.02	94.05	89.34
Mango_P83-II-A-169-II	1354513	270902600	36.2	0.03	94.21	89.71
Mango_P83-II-A-17-II	2107879	421575800	35.87	0.03	94.12	89.54
Mango_P83-II-A-170-II	1610142	322028400	37.07	0.02	93.93	89.27
Mango_P83-II-A-171-II	1654943	330988600	35.97	0.03	92.16	86.45
Mango_P83-II-A-172-II	1248643	249728600	36.12	0.03	91.94	86.13
Mango_P83-II-A-173-II	1282840	256568000	37.26	0.03	91.43	85.33
Mango_P83-II-A-174-II	1704500	340900000	36.56	0.02	92.09	85.93
Mango_P83-II-A-175-II	1554740	310948000	36.08	0.03	92.47	86.88
Mango_P83-II-A-176-II	1392640	278528000	35.72	0.03	92.56	87.03
Mango_P83-II-A-177-II	1196863	239372600	36.2	0.02	92.98	87.76
Mango_P83-II-A-178-II	1535314	307062800	36.49	0.02	92.89	87.57
Mango_P83-II-A-179-II	1471494	294298800	36.03	0.03	93.06	87.85
Mango_P83-II-A-18-II	2095278	419055600	36.2	0.02	94.69	90.35
Mango_P83-II-A-180-II	1574119	314823800	35.69	0.02	92.99	87.81
Mango_P83-II-A-181-II	1393469	278693800	36.05	0.03	92.71	87.12
Mango_P83-II-A-182-II	1670815	334163000	36.28	0.02	92.79	87.48
Mango_P83-II-A-183-II	1766985	353397000	35.73	0.03	91.94	85.96
Mango_P83-II-A-184-II	1407337	281467400	36.84	0.02	92.97	87.74
Mango_P83-II-A-185-II	1615013	323002600	35.65	0.02	93.15	88.06
Mango_P83-II-A-186-II	1966171	393234200	36.09	0.02	92.97	87.7
Mango_P83-II-A-187-II	1877639	375527800	36.03	0.02	92.96	87.66
Mango_P83-II-A-188-II	1430789	286157800	36.21	0.02	93.54	88.55
Mango_P83-II-A-189-II	1712069	342413800	35.99	0.02	92.64	87.21
Mango_P83-II-A-19-II	1836998	367399600	36.13	0.03	92.26	86.54
Mango_P83-II-A-190-II	1711576	342315200	35.84	0.03	93.05	87.89
Mango_P83-II-A-191-II	1282200	256440000	36.74	0.02	93.13	87.96
Mango_P83-II-A-192-II	2025172	405034400	38	0.03	93.83	88.98
Mango_P83-II-A-193-II	1513638	302727600	36.91	0.02	93.44	88.49
Mango_P83-II-A-194-II	1379183	275836600	36.14	0.02	94.31	89.83
Mango_P83-II-A-195-II	2740137	548027400	36.27	0.02	93.59	88.72
Mango_P83-II-A-196-II	1448519	289703800	36.13	0.02	94.2	89.67
Mango_P83-II-A-197-II	1346907	269381400	35.94	0.03	94.29	89.83
Mango_P83-II-A-198-II	1500044	300008800	35.73	0.02	92.41	86.86
Mango_P83-II-A-199-II	1295015	259003000	36.41	0.02	92.42	86.9
Mango_P83-II-A-2-II	1817555	363511000	36.01	0.02	94.24	89.74
Mango_P83-II-A-20-II	2154821	430964200	36.51	0.03	93.55	88.62
Mango_P83-II-A-200-II	1296719	259343800	35.59	0.02	92.73	87.43
Mango_P83-II-A-201-II	1436735	287347000	35.92	0.02	92.27	86.7
Mango_P83-II-A-202-II	1200744	240148800	36.27	0.02	92.86	87.61
Mango_P83-II-A-203-II	1420806	284161200	35.42	0.03	92.57	87.25
Mango_P83-II-A-204-II	1475697	295139400	35.85	0.02	92.46	87
Mango_P83-II-A-205-II	1070626	214125200	36.32	0.02	92.02	86.38
Mango_P83-II-A-206-II	2628983	525796600	36.81	0.01	91.48	85.02
Mango_P83-II-A-207-II	2022996	404599200	36.02	0.01	91.85	85.72
Mango_P83-II-A-208-II	1368559	273711800	35.78	0.02	92.53	87.07
Mango_P83-II-A-209-II	1485057	297011400	35.61	0.02	92.81	87.47
Mango_P83-II-A-21-II	1177979	235595800	36.76	0.02	94.63	90.36
Mango_P83-II-A-210-II	1323483	264696600	35.57	0.02	93.27	88.16
Mango_P83-II-A-211-II	1248714	249742800	36.75	0.02	92.01	86.27
Mango_P83-II-A-212-II	1551694	310338800	35.91	0.02	92.67	87.31
Mango_P83-II-A-213-II	1270894	254178800	35.81	0.02	92.95	87.68
Mango_P83-II-A-214-II	1525363	305072600	36.49	0.02	92.6	87.14
Mango_P83-II-A-215-II	1293407	258681400	36.24	0.02	92.79	87.43
Mango_P83-II-A-216-II	1353631	270726200	35.67	0.02	92.64	87.28
Mango_P83-II-A-217-II	1655432	331086400	35.7	0.02	93.17	88.17
Mango_P83-II-A-218-II	1414284	282856800	35.79	0.02	93.31	88.4
Mango_P83-II-A-219-II	1741908	348381600	35.28	0.02	93.11	88.11
Mango_P83-II-A-22-II	2416692	483338400	36.44	0.03	94.29	89.89
Mango_P83-II-A-220-II	1929525	385905000	35.21	0.02	93.81	89.16
Mango_P83-II-A-221-II	1745624	349124800	35.99	0.02	93.08	88.03
Mango_P83-II-A-222-II	1445956	289191200	36.15	0.02	93.5	88.68
Mango_P83-II-A-223-II	1557489	311497800	36.31	0.02	93.57	88.72
Mango_P83-II-A-224-II	1159257	231851400	36.65	0.02	93.63	88.83
Mango_P83-II-A-225-II	1618858	323771600	35.62	0.03	93.41	88.53
Mango_P83-II-A-226-II	1605915	321183000	36.56	0.03	93.24	88.27
Mango_P83-II-A-227-II	1638191	327638200	35.68	0.03	93.96	89.37
Mango_P83-II-A-228-II	1903516	380703200	36.06	0.03	93.39	88.5
Mango_P83-II-A-229-II	2112271	422454200	35.88	0.03	93.78	89.09
Mango_P83-II-A-23-II	1888267	377653400	36.15	0.03	94.11	89.57
Mango_P83-II-A-230-II	1786936	357387200	35.68	0.03	93.98	89.37
Mango_P83-II-A-231-II	1506620	301324000	35.87	0.02	93.39	88.26
Mango_P83-II-A-232-II	1477049	295409800	36.46	0.02	93.52	88.42
Mango_P83-II-A-233-II	1285023	257004600	35.92	0.02	93.62	88.61
Mango_P83-II-A-234-II	1733278	346655600	36.25	0.02	93.54	88.47
Mango_P83-II-A-235-II	1670448	334089600	35.68	0.02	93.66	88.78
Mango_P83-II-A-236-II	1237008	247401600	35.96	0.02	93.53	88.55
Mango_P83-II-A-237-II	1452949	290589800	36.14	0.03	92.56	86.92
Mango_P83-II-A-238-II	1296216	259243200	36.34	0.02	93.71	88.76
Mango_P83-II-A-239-II	1539531	307906200	35.15	0.02	93.38	88.33
Mango_P83-II-A-24-II	1709344	341868800	35.71	0.03	93.58	88.73
Mango_P83-II-A-240-II	1221459	244291800	35.84	0.02	93.72	88.8
Mango_P83-II-A-241-II	1915846	383169200	35.87	0.02	93.7	88.68
Mango_P83-II-A-242-II	1548812	309762400	36.08	0.02	93.55	88.5
Mango_P83-II-A-243-II	2029647	405929400	36.4	0.03	94.38	89.91
Mango_P83-II-A-244-II	1913198	382639600	36.2	0.02	94.23	89.68
Mango_P83-II-A-245-II	2143240	428648000	35.89	0.03	94.51	90.14
Mango_P83-II-A-246-II	1408549	281709800	35.76	0.03	94.4	89.87
Mango_P83-II-A-247-II	2215090	443018000	36.57	0.03	94.33	89.76
Mango_P83-II-A-248-II	1500017	300003400	35.63	0.03	93.59	88.71
Mango_P83-II-A-249-II	1794418	358883600	35.53	0.03	93.77	88.98
Mango_P83-II-A-25-II	2045793	409158600	36.14	0.03	94.51	90.18
Mango_P83-II-A-250-II	1976270	395254000	36.09	0.03	93.59	88.71
Mango_P83-II-A-251-II	1768255	353651000	36.3	0.02	93.89	89.12
Mango_P83-II-A-252-II	1850943	370188600	35.54	0.02	94.32	89.84
Mango_P83-II-A-253-II	1209275	241855000	36.32	0.03	93.78	89.03
Mango_P83-II-A-254-II	1626271	325254200	36.29	0.03	93.09	87.95
Mango_P83-II-A-255-II	1887707	377541400	36.76	0.03	93.45	88.49
Mango_P83-II-A-256-II	1159605	231921000	35.63	0.02	92.98	87.73
Mango_P83-II-A-257-II	1125939	225187800	35.63	0.02	93.03	87.82
Mango_P83-II-A-258-II	1559194	311838800	35.76	0.03	93.04	87.79
Mango_P83-II-A-259-II	1240204	248040800	36.81	0.02	92.83	87.47
Mango_P83-II-A-26-II	2006970	401394000	35.95	0.03	94.08	89.5
Mango_P83-II-A-260-II	1594794	318958800	35.58	0.03	93.26	88.13
Mango_P83-II-A-261-II	1296304	259260800	36.13	0.02	92.78	87.44
Mango_P83-II-A-262-II	1209101	241820200	36.48	0.03	92.95	87.68
Mango_P83-II-A-263-II	1376322	275264400	36.73	0.03	93	87.76
Mango_P83-II-A-264-II	1321418	264283600	35.95	0.03	92.89	87.54
Mango_P83-II-A-265-II	1092372	218474400	35.93	0.03	92.74	87.34
Mango_P83-II-A-266-II	1654821	330964200	35.65	0.03	93.11	87.97
Mango_P83-II-A-267-II	1486685	297337000	35.59	0.03	93.08	87.84
Mango_P83-II-A-268-II	1538276	307655200	35.82	0.02	93.5	88.36
Mango_P83-II-A-269-II	1720542	344108400	36.51	0.02	93.41	88.24
Mango_P83-II-A-27-II	2156851	431370200	37.28	0.03	94.47	90.08
Mango_P83-II-A-270-II	1738096	347619200	35.93	0.03	93.56	88.57
Mango_P83-II-A-271-II	1557963	311592600	36.59	0.02	93.3	88.1
Mango_P83-II-A-272-II	1536219	307243800	36.23	0.02	93.22	87.94
Mango_P83-II-A-273-II	1132620	226524000	36.56	0.02	93.59	88.55
Mango_P83-II-A-274-II	1410874	282174800	35.76	0.03	93.66	88.74
Mango_P83-II-A-275-II	1656177	331235400	36.3	0.02	93.42	88.27
Mango_P83-II-A-276-II	1397325	279465000	36.23	0.02	93.16	87.83
Mango_P83-II-A-277-II	1752023	350404600	35.93	0.02	93.59	88.6
Mango_P83-II-A-278-II	1787195	357439000	36.03	0.02	93.69	88.67
Mango_P83-II-A-279-II	1256048	251209600	36.29	0.02	92.51	86.78
Mango_P83-II-A-28-II	1935988	387197600	35.5	0.03	94.42	90.06
Mango_P83-II-A-280-II	1772074	354414800	35.99	0.03	94.2	89.69
Mango_P83-II-A-281-II	1902260	380452000	36.41	0.03	94.38	90.04
Mango_P83-II-A-282-II	1920401	384080200	35.7	0.03	94.2	89.74
Mango_P83-II-A-283-II	2092161	418432200	36.01	0.03	94.57	90.25
Mango_P83-II-A-284-II	2265556	453111200	35.49	0.03	94.72	90.49
Mango_P83-II-A-285-II	1783490	356698000	36.43	0.03	93.8	88.93
Mango_P83-II-A-29-II	2072909	414581800	35.77	0.03	94.19	89.67
Mango_P83-II-A-3-II	2146106	429221200	36	0.02	94.56	90.25
Mango_P83-II-A-30-II	1729791	345958200	36.06	0.03	94.08	89.43
Mango_P83-II-A-31-II	2016312	403262400	35.51	0.03	94.4	89.99
Mango_P83-II-A-32-II	1779448	355889600	35.48	0.03	94.26	89.7
Mango_P83-II-A-33-II	1989425	397885000	35.3	0.03	94.64	90.35
Mango_P83-II-A-34-II	1707537	341507400	36.09	0.03	94.61	90.27
Mango_P83-II-A-35-II	1874027	374805400	35.62	0.03	93.79	89.08
Mango_P83-II-A-36-II	2206379	441275800	36.36	0.03	93.91	89.24
Mango_P83-II-A-37-II	2168941	433788200	35.86	0.03	93.8	89.06
Mango_P83-II-A-38-II	2087681	417536200	36.19	0.03	94.1	89.48
Mango_P83-II-A-39-II	1966275	393255000	36.25	0.03	93.46	88.45
Mango_P83-II-A-4-II	2155806	431161200	36.46	0.03	94.19	89.71
Mango_P83-II-A-40-II	2392519	478503800	36.68	0.03	92.94	87.65
Mango_P83-II-A-41-II	2033782	406756400	36.11	0.03	93.21	88.06
Mango_P83-II-A-42-II	1853112	370622400	35.93	0.03	93.03	87.85
Mango_P83-II-A-43-II	1616118	323223600	36.08	0.03	93.47	88.45
Mango_P83-II-A-44-II	2017486	403497200	36.34	0.03	93.95	89.15
Mango_P83-II-A-45-II	1613740	322748000	34.99	0.04	93.78	88.97
Mango_P83-II-A-46-II	1922216	384443200	35.35	0.03	93.62	88.68
Mango_P83-II-A-47-II	1058866	211773200	34.84	0.02	93.93	89.27
Mango_P83-II-A-48-II	1694587	338917400	36.18	0.02	93.94	89.22
Mango_P83-II-A-49-II	1982810	396562000	36.26	0.02	93.84	89.03
Mango_P83-II-A-5-II	2547462	509492400	35.73	0.03	94.24	89.73
Mango_P83-II-A-50-II	2071719	414343800	35.92	0.02	94.03	89.38
Mango_P83-II-A-51-II	1590821	318164200	36.51	0.02	94.14	89.53
Mango_P83-II-A-52-II	1477285	295457000	36.49	0.02	93.65	88.76
Mango_P83-II-A-53-II	1368474	273694800	36.53	0.02	94.13	89.54
Mango_P83-II-A-54-II	1719944	343988800	36.78	0.02	94.07	89.43
Mango_P83-II-A-55-II	1897825	379565000	36.25	0.02	93.93	89.17
Mango_P83-II-A-56-II	1877876	375575200	35.96	0.02	94.05	89.38
Mango_P83-II-A-57-II	1966130	393226000	35.45	0.02	94.39	89.87
Mango_P83-II-A-58-II	1705718	341143600	35.86	0.02	93.76	88.93
Mango_P83-II-A-59-II	1673977	334795400	35.61	0.03	93.91	89.22
Mango_P83-II-A-6-II	1951259	390251800	36.3	0.03	94.06	89.44
Mango_P83-II-A-60-II	1570363	314072600	36.72	0.02	94.06	89.37
Mango_P83-II-A-61-II	2366793	473358600	36.35	0.03	93.49	88.53
Mango_P83-II-A-62-II	1703043	340608600	36.72	0.03	93.58	88.65
Mango_P83-II-A-63-II	2293971	458794200	35.76	0.03	93.44	88.5
Mango_P83-II-A-64-II	2107398	421479600	35.86	0.03	94.09	89.47
Mango_P83-II-A-65-II	2068660	413732000	37.31	0.03	93.3	88.22
Mango_P83-II-A-66-II	2166429	433285800	35.73	0.03	94.03	89.36
Mango_P83-II-A-67-II	1650913	330182600	37.35	0.03	93.9	89.09
Mango_P83-II-A-68-II	2357291	471458200	35.78	0.03	94.21	89.56
Mango_P83-II-A-7-II	2128089	425617800	36.52	0.03	94.21	89.67
Mango_P83-II-A-70-II	1825171	365034200	35.56	0.03	94.3	89.71
Mango_P83-II-A-71-II	1925330	385066000	36.05	0.03	94.42	89.91
Mango_P83-II-A-72-II	1817428	363485600	35.63	0.03	94.24	89.74
Mango_P83-II-A-73-II	2370174	474034800	35.34	0.03	94.2	89.6
Mango_P83-II-A-74-II	1759189	351837800	35.91	0.03	94.37	89.83
Mango_P83-II-A-75-II	2189957	437991400	35.59	0.03	94.38	89.87
Mango_P83-II-A-76-II	2008472	401694400	35.8	0.03	94.16	89.48
Mango_P83-II-A-77-II	2426286	485257200	36.16	0.03	94.36	89.79
Mango_P83-II-A-78-II	2273816	454763200	35.9	0.03	94.18	89.58
Mango_P83-II-A-79-II	2269278	453855600	35.73	0.03	94.21	89.6
Mango_P83-II-A-8-II	2128162	425632400	36.56	0.03	94.45	89.94
Mango_P83-II-A-80-II	1730102	346020400	36.38	0.03	94.22	89.6
Mango_P83-II-A-81-II	2236997	447399400	35.88	0.03	94.55	90.08
Mango_P83-II-A-82-II	2259000	451800000	35.36	0.03	94.47	89.97
Mango_P83-II-A-83-II	2289921	457984200	36.43	0.03	94.19	89.53
Mango_P83-II-A-84-II	1617815	323563000	35.99	0.02	93.87	89.17
Mango_P83-II-A-85-II	2543873	508774600	34.84	0.03	94.24	89.68
Mango_P83-II-A-86-II	2553584	510716800	35.24	0.03	94.24	89.73
Mango_P83-II-A-87-II	2794870	558974000	35.09	0.03	94.35	89.97
Mango_P83-II-A-88-II	2602851	520570200	35.08	0.02	93.96	89.38
Mango_P83-II-A-89-II	2637216	527443200	35.15	0.03	94.08	89.55
Mango_P83-II-A-9-II	2680558	536111600	36.43	0.03	94.13	89.63
Mango_P83-II-A-90-II	2095177	419035400	35.22	0.03	94.49	90.18
Mango_P83-II-A-91-II	2401201	480240200	34.88	0.03	93.6	88.84
Mango_P83-II-A-92-II	2103116	420623200	35.61	0.02	93.39	88.55
Mango_P83-II-A-93-II	2124273	424854600	35.91	0.03	93.3	88.37
Mango_P83-II-A-94-II	2018346	403669200	35.66	0.02	93.84	89.21
Mango_P83-II-A-95-II	2594778	518955600	35.87	0.03	93.99	89.4
Mango_P83-II-A-96-II	2421740	484348000	35.42	0.03	94.04	89.44
Mango_P83-II-A-97-II	3453607	690721400	35.43	0.03	94.24	89.77
Mango_P83-II-A-98-II	2509276	501855200	35.35	0.03	94	89.46
Mango_P83-II-A-99-II	3877824	775564800	36.12	0.03	93.62	88.8

## Sheet: Table S3
Germplasm number	SampleID	SLAF	Depth	AverDepth	PolySLAF	NonpolySLAF	SNP	HeterSNP	Heter-ratio	Coverage	exp_Heterzygosity	obs_Heterzygosity
1	aa	169969	1572676	9.2527	113660	56309	547082(550879)	71476(74568)	0.0021	0.0528	0.124806	0.249613
2	ab	164321	1624619	9.8869	111463	52858	538916(533388)	59971(60955)	0.0018	0.051	0.106975	0.213949
3	ac	165854	1936962	11.6787	112491	53363	548804(555130)	59642(60834)	0.0018	0.0515	0.107455	0.21491
4	ad	166405	1937589	11.6438	113998	52407	547414(546834)	59315(60564)	0.0018	0.0517	0.0978626	0.195725
5	ae	168199	2204378	13.1058	114093	54106	556520(560832)	63210(64399)	0.0019	0.0522	0.110372	0.220744
7	af	167225	1660230	9.9281	111941	55284	545767(542775)	75511(76462)	0.0023	0.0519	0.135079	0.270159
8	ag	171434	1907853	11.1288	118371	53063	571275(577347)	68075(69457)	0.002	0.0532	0.0862173	0.172435
9	ah	173222	1918900	11.0777	118326	54896	569529(574889)	73512(74813)	0.0021	0.0538	0.105107	0.210214
10	ai	175414	2352989	13.4139	119609	55805	574675(583631)	74107(75696)	0.0021	0.0544	0.126384	0.252769
11	aj	168568	2188019	12.98	115681	52887	562467(569770)	59645(60821)	0.0018	0.0523	0.118169	0.236338
12	ak	171009	2007949	11.7418	117032	53977	567906(572868)	62665(63835)	0.0018	0.0531	0.123271	0.246542
13	al	177144	1641444	9.2662	122618	54526	588832(603295)	74046(75714)	0.0021	0.055	0.120725	0.24145
14	am	168525	2225332	13.2048	114344	54181	558970(563224)	65262(66263)	0.0019	0.0523	0.167068	0.334136
16	an	162740	1883724	11.5751	111329	51411	545641(549277)	55678(56638)	0.0017	0.0505	0.109129	0.218258
19	ao	166890	1622593	9.7225	114308	52582	551622(557017)	63103(64412)	0.0019	0.0518	0.143233	0.286467
29	ap	173076	1972708	11.3979	118086	54990	568917(573248)	74482(75752)	0.0022	0.0537	0.0907536	0.181507
30	aq	171927	1803993	10.4928	117492	54435	568796(573219)	76711(78236)	0.0022	0.0534	0.128956	0.257912
31	ar	173282	1890884	10.9122	119595	53687	573754(578656)	67232(68586)	0.0019	0.0538	0.133749	0.267497
32	as	168687	1603071	9.5032	114847	53840	558029(548663)	72600(73557)	0.0022	0.0524	0.128637	0.257274
33	at	165083	1845188	11.1773	109602	55481	528036(520472)	82134(83096)	0.0025	0.0512	0.126711	0.253422
35	au	155059	1050937	6.7777	104619	50440	513759(509122)	53016(54091)	0.0017	0.0481	0.081678	0.163356
36	av	171472	2143892	12.5029	116945	54527	564226(563683)	75214(76282)	0.0022	0.0532	0.135409	0.270817
37	aw	165848	1697360	10.2344	112428	53420	550008(548803)	66614(67527)	0.002	0.0515	0.136478	0.272957
38	ax	161372	1480458	9.1742	109632	51740	538528(527340)	67964(68825)	0.0021	0.0501	0.135384	0.270768			Figure S1. FST of 29,136 SNPs on 20 chromosomes
39	ay	179690	1842404	10.2532	120458	59232	576634(580330)	97238(98508)	0.0027	0.0558	0.124119	0.248239
40	az	161822	1784792	11.0294	111265	50557	547843(535801)	59904(60769)	0.0019	0.0502	0.127414	0.254827
42	ba	161542	1921881	11.8971	110282	51260	523857(528406)	68899(70769)	0.0021	0.0501	0.119512	0.239024
43	bb	173680	1729283	9.9567	117683	55997	566131(571245)	76965(78096)	0.0022	0.0539	0.111436	0.222872
44	bc	165058	1864775	11.2977	112543	52515	547501(557451)	51157(52033)	0.0015	0.0512	0.126383	0.252767
45	bd	166702	1508804	9.0509	112708	53994	547754(547329)	69495(70747)	0.0021	0.0517	0.136262	0.272524
47	be	170219	1790435	10.5184	114675	55544	554530(550850)	72326(73299)	0.0021	0.0528	0.121364	0.242727
49	bf	167781	1583472	9.4377	113091	54690	548308(544686)	68997(70043)	0.0021	0.0521	0.10127	0.202539
51	bg	171644	1789542	10.4259	116873	54771	565491(569688)	70756(71976)	0.0021	0.0533	0.0906834	0.181367
52	bh	158291	1555468	9.8266	108066	50225	531584(526255)	53695(54345)	0.0017	0.0491	0.132007	0.264015
53	bi	166482	1667712	10.0174	114371	52111	556394(554967)	59686(60646)	0.0018	0.0517	0.133347	0.266694
54	bj	173584	1735113	9.9958	116019	57565	558747(565720)	78808(80984)	0.0023	0.0539	0.0851168	0.170234
55	bk	172726	1936982	11.2142	117368	55358	566784(565024)	78943(79979)	0.0023	0.0536	0.131821	0.263643
56	bl	172296	1859387	10.7918	116904	55392	563862(565492)	78276(79404)	0.0023	0.0535	0.12118	0.24236
57	bm	171170	1717397	10.0333	116668	54502	563940(569700)	69291(70616)	0.002	0.0531	0.108633	0.217266
58	bn	176170	1910264	10.8433	120566	55604	576224(598064)	77536(82686)	0.0022	0.0547	0.111166	0.222332
59	bo	173394	1820042	10.4966	118333	55061	569874(568524)	74285(75470)	0.0021	0.0538	0.0868392	0.173678
60	bp	171357	1643345	9.5902	116782	54575	562682(565085)	69616(70758)	0.002	0.0532	0.0862737	0.172547
61	bq	164580	1410960	8.5731	110675	53905	538219(538295)	66529(68086)	0.002	0.0511	0.117515	0.235029
62	br	168828	1826106	10.8164	114469	54359	554885(551310)	68964(69993)	0.002	0.0524	0.0867235	0.173447
63	bs	166623	1424551	8.5495	113425	53198	548956(538710)	65717(66790)	0.002	0.0517	0.110028	0.220056
64	bt	169453	1722765	10.1666	114688	54765	555842(546322)	73210(74159)	0.0022	0.0526	0.125703	0.251406
65	bu	160227	927459	5.7884	108113	52114	524320(511586)	59817(60718)	0.0019	0.0497	0.105878	0.211756
66	bv	166514	1513994	9.0923	112986	53528	545663(540935)	61978(62967)	0.0019	0.0517	0.0871744	0.174349
67	bw	169336	1759068	10.388	114568	54768	553940(553979)	69842(70919)	0.0021	0.0526	0.11702	0.23404
68	bx	174605	1832828	10.497	119246	55359	574740(580790)	76972(78308)	0.0022	0.0542	0.112602	0.225203
69	by	166318	1433206	8.6173	113248	53070	546464(542418)	64660(65677)	0.0019	0.0516	0.114882	0.229763
70	bz	166234	1312444	7.8952	112253	53981	543465(537629)	66932(67943)	0.002	0.0516	0.114152	0.228304
71	ca	168206	1188197	7.0639	116082	52124	559286(566726)	59142(60583)	0.0018	0.0522	0.103897	0.207794
72	cb	167241	1532012	9.1605	114878	52363	550741(550642)	58695(60127)	0.0018	0.0519	0.112603	0.225205
73	cc	163520	1687832	10.3219	111585	51935	538466(529937)	53857(54795)	0.0016	0.0508	0.111291	0.222581
74	cd	170447	1638039	9.6103	115495	54952	558129(565465)	71993(73521)	0.0021	0.0529	0.113094	0.226188
75	ce	169747	1774565	10.4542	114319	55428	552929(544965)	75333(76226)	0.0022	0.0527	0.12569	0.251381
87	cf	165792	1486816	8.968	113202	52590	552678(548911)	61158(62135)	0.0018	0.0515	0.113926	0.227853
89	cg	165600	1467150	8.8596	111306	54294	539566(532606)	72443(73311)	0.0022	0.0514	0.114008	0.228015
90	ch	156309	1402346	8.9716	105336	50973	519649(494393)	58924(59548)	0.0019	0.0485	0.105115	0.21023
92	ci	174161	2124147	12.1965	118422	55739	570913(571470)	74574(75548)	0.0021	0.0541	0.112982	0.225964
93	cj	160381	1501692	9.3633	109200	51181	535971(531564)	50661(51439)	0.0016	0.0498	0.108024	0.216047
96	ck	173984	2046369	11.7618	118730	55254	572549(574353)	73680(74768)	0.0021	0.054	0.123358	0.246716
97	cl	172829	1864156	10.7861	118780	54049	575370(574996)	72763(73962)	0.0021	0.0536	0.130151	0.260301
98	cm	165310	1828987	11.064	111353	53957	542339(534457)	67742(68524)	0.002	0.0513	0.12447	0.248941
100	cn	165675	1882153	11.3605	112258	53417	544930(543286)	60648(61642)	0.0018	0.0514	0.131064	0.262128
101	co	163687	1478951	9.0352	110927	52760	540769(530810)	64201(65034)	0.002	0.0508	0.128603	0.257206
102	cp	168132	2131327	12.6765	116277	51855	565458(564729)	58689(59634)	0.0017	0.0522	0.110449	0.220898
801	cr	169103	1651374	9.7655	114808	54295	557270(559739)	68160(69133)	0.002	0.0525	0.102033	0.204066
901	cs	167062	1744618	10.4429	114443	52619	557806(558114)	60252(61163)	0.0018	0.0519	0.108308	0.216615
902	ct	165445	1643822	9.9358	113888	51557	553439(556411)	52208(53109)	0.0016	0.0514	0.09589	0.19178
905	cu	173252	2115086	12.2081	118594	54658	572558(578391)	68322(69390)	0.002	0.0538	0.130187	0.260374
906	cv	172725	1560988	9.0374	119115	53610	575160(580317)	65545(66839)	0.0019	0.0536	0.12479	0.249579
907	cw	170749	1917348	11.229	118111	52638	569377(587023)	55288(56632)	0.0016	0.053	0.0981107	0.196221
909	cx	165628	1777882	10.7342	111826	53802	543909(542910)	62681(63449)	0.0019	0.0514	0.119925	0.23985
911	cy	174909	2176028	12.4409	119420	55489	574558(576688)	73939(75104)	0.0021	0.0543	0.136198	0.272395
913	cz	167854	2002762	11.9316	114292	53562	553190(549025)	60869(61821)	0.0018	0.0521	0.109861	0.219722
915	da	165586	2067807	12.4878	113752	51834	551478(552388)	52819(53657)	0.0016	0.0514	0.11163	0.223259
916	db	164822	1548383	9.3943	110584	54238	537818(537143)	65598(66468)	0.002	0.0512	0.134017	0.268035
917	dc	171332	2006948	11.7138	116868	54464	564791(573108)	62122(63081)	0.0018	0.0532	0.11329	0.226579
918	dd	170603	2013182	11.8004	116259	54344	562212(562343)	67559(68716)	0.002	0.053	0.108267	0.216534
919	de	169434	2039645	12.038	115698	53736	559574(559938)	62935(63829)	0.0019	0.0526	0.09826	0.19652
920	df	165100	1439007	8.716	112952	52148	547098(549227)	56818(57862)	0.0017	0.0512	0.119363	0.238727
921	dg	166613	2330810	13.9894	112879	53734	548307(539790)	62537(63189)	0.0019	0.0517	0.101899	0.203797
922	dh	165153	2320052	14.0479	111325	53828	542500(527979)	61865(62466)	0.0019	0.0513	0.104438	0.208875
923	di	170200	2482878	14.588	115850	54350	559579(561018)	64774(65667)	0.0019	0.0528	0.109263	0.218525
924	dj	168994	2337766	13.8334	114112	54882	552843(546247)	69345(70036)	0.0021	0.0525	0.0846472	0.169294
925	dk	171555	2398380	13.9802	117486	54069	569114(567850)	66916(67864)	0.002	0.0533	0.115539	0.231078
926	dl	169413	1896440	11.1942	115412	54001	557973(556756)	63575(64518)	0.0019	0.0526	0.110448	0.220896
927	dm	169414	2168553	12.8003	115317	54097	559098(556004)	63745(64570)	0.0019	0.0526	0.10869	0.21738
928	dn	168204	1861238	11.0654	114520	53684	556785(556038)	60740(61503)	0.0018	0.0522	0.1093	0.2186
929	do	164421	1839360	11.1869	110220	54201	535493(531332)	62375(63223)	0.0019	0.051	0.108847	0.217695
930	dp	165219	1829246	11.0716	111031	54188	541329(533984)	62209(62850)	0.0019	0.0513	0.12316	0.24632
931	dq	172012	2345889	13.6379	117845	54167	566855(561174)	75643(76890)	0.0022	0.0534	0.093529	0.187058
932	dr	180380	2145189	11.8926	124423	55957	594084(598479)	82506(83921)	0.0023	0.056	0.111031	0.222063
1001	ds	182617	3060977	16.7617	127438	55179	608940(631030)	76372(78236)	0.0021	0.0567	0.106623	0.213245
1002	dt	177177	2242707	12.658	120542	56635	581050(576014)	78794(79642)	0.0022	0.055	0.0994099	0.19882
1003	du	174747	3450625	19.7464	119943	54804	581790(587507)	70533(71740)	0.002	0.0542	0.104329	0.208658
1004	dv	156245	1470541	9.4118	104396	51849	513682(516715)	53160(54050)	0.0017	0.0485	0.107633	0.215266
1005	dw	179010	2287790	12.7802	123426	55584	590772(599946)	70904(72000)	0.002	0.0556	0.118659	0.237317
1006	dx	179059	1837062	10.2595	124390	54669	588038(596842)	78103(79947)	0.0022	0.0556	0.0962401	0.19248
1007	dy	172002	2172652	12.6316	117620	54382	565611(560028)	70494(71445)	0.002	0.0534	0.131304	0.262609
1008	dz	170219	2100517	12.3401	116488	53731	562775(564809)	61922(62810)	0.0018	0.0528	0.103799	0.207598
1009	ea	173439	2471428	14.2496	120132	53307	580936(585978)	57419(58511)	0.0017	0.0538	0.10977	0.21954
1011	eb	169631	1308361	7.713	117236	52395	559056(557876)	59861(61286)	0.0018	0.0527	0.0990055	0.198011
1012	ec	173705	1564119	9.0045	120785	52920	581390(593166)	63851(65418)	0.0018	0.0539	0.0930296	0.186059
1013	ed	164927	1564859	9.4882	111233	53694	541383(532408)	60693(61376)	0.0018	0.0512	0.111319	0.222638
1014	ee	166008	2110901	12.7157	112603	53405	550906(543802)	58552(59234)	0.0018	0.0515	0.10561	0.211221
1017	ef	165856	1763651	10.6336	112806	53050	550622(539357)	59154(59880)	0.0018	0.0515	0.0831681	0.166336
1018	eg	162329	1910240	11.7677	108923	53406	532905(526859)	57086(57733)	0.0018	0.0504	0.12564	0.25128
1019	eh	171925	2334362	13.5778	117269	54656	564628(559624)	72411(73331)	0.0021	0.0534	0.124959	0.249917
1021	ei	161751	1836744	11.3554	110429	51322	538533(538226)	56071(57078)	0.0017	0.0502	0.116739	0.233479
1022	ej	169219	1961246	11.59	114634	54585	555029(545568)	73114(74019)	0.0022	0.0525	0.0792784	0.158557
1024	ek	151857	2036460	13.4104	101441	50416	500699(485056)	46316(46811)	0.0015	0.0471	0.127654	0.255308
1025	el	172324	1908661	11.076	118422	53902	571629(572366)	69129(70128)	0.002	0.0535	0.0906013	0.181203
1026	em	157268	1879959	11.9539	105662	51606	519508(507634)	52016(52531)	0.0017	0.0488	0.0996739	0.199348
1027	en	174238	2260527	12.9738	118544	55694	570303(568952)	75981(77029)	0.0022	0.0541	0.114036	0.228072
1028	eo	169287	2085952	12.322	114271	55016	550920(548648)	71184(72199)	0.0021	0.0525	0.100902	0.201804
1029	ep	175194	3013814	17.2027	122377	52817	587594(608731)	58030(59910)	0.0017	0.0544	0.102778	0.205555
1030	eq	173325	2534488	14.6227	118654	54671	572873(571758)	71977(72920)	0.0021	0.0538	0.0901297	0.180259
1031	er	170580	1698581	9.9577	113837	56743	546399(552706)	78369(79580)	0.0023	0.0529	0.102971	0.205943
1032	es	157249	1306822	8.3105	106169	51080	516550(509386)	56699(57524)	0.0018	0.0488	0.110815	0.22163
1033	et	164773	1989831	12.0762	111218	53555	542963(537072)	58797(59528)	0.0018	0.0511	0.0810888	0.162178
1034	eu	173751	1835373	10.5632	119006	54745	571402(582738)	68759(70165)	0.002	0.0539	0.116667	0.233334
1035	ev	174553	1912678	10.9576	118056	56497	566174(570204)	74496(75886)	0.0021	0.0542	0.0984716	0.196943
1037	ew	164107	1975640	12.0387	110450	53657	534505(526671)	64542(65396)	0.002	0.0509	0.101732	0.203465
1038	ex	171224	2144223	12.5229	116046	55178	560513(565075)	61840(62726)	0.0018	0.0531	0.117114	0.234228
1039	ey	188247	1792691	9.5231	118278	69969	567159(574127)	68555(69785)	0.0018	0.0584	0.114387	0.228774
1040	ez	336221	9097338	27.0576	119781	216440	573102(575561)	74756(75939)	0.0011	0.1044	0.124655	0.24931
1041	fa	160393	1781422	11.1066	106638	53755	520098(513204)	60584(61341)	0.0019	0.0498	0.108691	0.217382
1043	fb	164194	1773259	10.7998	110381	53813	537101(536639)	58324(59101)	0.0018	0.051	0.0868926	0.173785
1044	fc	159487	1711538	10.7315	106614	52873	521764(518470)	54229(54881)	0.0017	0.0495	0.105996	0.211992
1045	fd	167898	2031724	12.1009	112933	54965	548014(548849)	67010(67863)	0.002	0.0521	0.121422	0.242844
1046	fe	160746	1438386	8.9482	107666	53080	522121(514316)	61472(62239)	0.0019	0.0499	0.121452	0.242903
1047	ff	163994	2122873	12.9448	110693	53301	538394(535309)	56656(57261)	0.0017	0.0509	0.105294	0.210588
1048	fg	172982	2020994	11.6833	116205	56777	561677(567050)	77076(78066)	0.0022	0.0537	0.121422	0.242844
1049	fh	162404	1633536	10.0585	109926	52478	533058(535310)	57490(58232)	0.0018	0.0504	0.108504	0.217009
1050	fi	166225	1481286	8.9113	112763	53462	548198(550786)	61495(62493)	0.0018	0.0516	0.101928	0.203856
1051	fj	151083	1242833	8.2262	102490	48593	496446(487337)	47733(48639)	0.0016	0.0469	0.118055	0.236111
1052	fk	169888	1996808	11.7537	115787	54101	559941(564037)	64818(65886)	0.0019	0.0527	0.107525	0.215051
1053	fl	161458	1731841	10.7263	108435	53023	529044(523616)	60618(61308)	0.0019	0.0501	0.112583	0.225166
1054	fm	164628	1385082	8.4134	112262	52366	537405(541206)	59448(60653)	0.0018	0.0511	0.114043	0.228086
1055	fn	173158	1842562	10.6409	118018	55140	567385(576409)	63792(65077)	0.0018	0.0537	0.0853976	0.170795
1056	fo	176476	2190247	12.411	121299	55177	579881(585349)	75400(76818)	0.0021	0.0548	0.0789353	0.157871
1060	fp	165220	2102877	12.7277	112112	53108	544441(542356)	61007(61948)	0.0018	0.0513	0.126738	0.253477
1061	fq	165170	1847093	11.183	111779	53391	546746(540223)	59823(60599)	0.0018	0.0513	0.113519	0.227038
1062	fr	167833	1918621	11.4317	112953	54880	546794(544143)	67481(68284)	0.002	0.0521	0.110886	0.221772
1063	fs	157698	1618911	10.2659	106340	51358	518905(515137)	52413(53176)	0.0017	0.0489	0.092997	0.185994
1064	ft	162716	2044027	12.5619	109687	53029	532442(530347)	61789(62557)	0.0019	0.0505	0.101737	0.203475
1065	fu	164724	2101752	12.7592	111067	53657	539923(536241)	58431(59134)	0.0018	0.0511	0.0871418	0.174284
1066	fv	160590	1579776	9.8373	109005	51585	530823(529642)	57175(58084)	0.0018	0.0498	0.103374	0.206747
1067	fw	159545	1610670	10.0954	107708	51837	522773(510616)	56783(57488)	0.0018	0.0495	0.127462	0.254924
1068	fx	163377	1745558	10.6842	110913	52464	535574(535815)	60470(61611)	0.0019	0.0507	0.0974898	0.19498
1069	fy	159963	1374470	8.5924	108615	51348	530635(525201)	56323(57158)	0.0018	0.0497	0.119664	0.239328
1070	fz	170858	1623457	9.5018	116719	54139	560975(563328)	72383(73805)	0.0021	0.053	0.0966266	0.193253
1071	ga	162129	1627527	10.0385	108423	53706	530072(528534)	60637(61398)	0.0019	0.0503	0.110554	0.221108
1072	gb	160712	1636472	10.1826	108142	52570	526119(522303)	59003(59690)	0.0018	0.0499	0.133335	0.26667
1073	gc	168155	1782854	10.6024	112892	55263	543722(543373)	73845(74940)	0.0022	0.0522	0.137652	0.275304
1074	gd	164655	1798774	10.9245	110268	54387	537718(531921)	64914(65571)	0.002	0.0511	0.0977083	0.195417
1075	ge	161608	1669910	10.3331	108883	52725	533436(528515)	56371(57110)	0.0017	0.0502	0.102082	0.204165
1076	gf	158375	1301726	8.2193	107339	51036	526425(521155)	50561(51218)	0.0016	0.0492	0.124571	0.249142
1077	gg	160961	1342621	8.3413	110180	50781	531675(533254)	56142(57233)	0.0017	0.05	0.114436	0.228871
1078	gh	163391	1758090	10.76	110476	52915	540131(537884)	60079(60891)	0.0018	0.0507	0.135084	0.270169
1079	gi	179003	2572834	14.3731	123179	55824	587781(598969)	74514(76178)	0.0021	0.0556	0.139817	0.279635
1080	gj	163714	1622880	9.9129	112161	51553	541004(541031)	62831(63890)	0.0019	0.0508	0.0952662	0.190532
1081	gk	168397	1637930	9.7266	115074	53323	556155(552898)	62006(62927)	0.0018	0.0523	0.113386	0.226771
1082	gl	157478	1572449	9.9852	105026	52452	518630(509329)	55258(55858)	0.0018	0.0489	0.110182	0.220364
1083	gm	159874	1218510	7.6217	108278	51596	525529(526865)	54519(55516)	0.0017	0.0496	0.0841064	0.168213
1084	gn	153814	1373758	8.9313	104742	49072	519822(496941)	48006(48725)	0.0016	0.0477	0.097822	0.195644
1085	go	165632	1437127	8.6766	112281	53351	546833(543707)	63498(64337)	0.0019	0.0514	0.139732	0.279465
1086	gp	153639	1094442	7.1235	104064	49575	511069(497692)	46431(47059)	0.0015	0.0477	0.139515	0.27903
1087	gq	151169	1094074	7.2374	101697	49472	501855(487473)	45733(46293)	0.0015	0.0469	0.131418	0.262836
1088	gr	165121	1465150	8.8732	114302	50819	547573(566629)	56030(57974)	0.0017	0.0513	0.129105	0.258211
1089	gs	163799	1374514	8.3915	110770	53029	537778(540153)	59264(60101)	0.0018	0.0508	0.137844	0.275688
1090	gt	163090	1222423	7.4954	110565	52525	537352(535064)	57382(58241)	0.0018	0.0506	0.116031	0.232063
1091	gu	160487	1051824	6.554	109376	51111	530925(529520)	55778(56800)	0.0017	0.0498	0.130034	0.260068
1092	gv	171323	1340789	7.8261	115537	55786	561090(561577)	78964(80011)	0.0023	0.0532	0.101843	0.203686
1093	gw	159466	1266015	7.9391	109142	50324	533611(530505)	46910(47733)	0.0015	0.0495	0.141543	0.283085
1094	gx	167951	1365414	8.1298	115015	52936	560962(552809)	70013(71025)	0.0021	0.0521	0.0986328	0.197266
1095	gy	162007	1227833	7.5789	109934	52073	535703(529737)	57650(58465)	0.0018	0.0503	0.129627	0.259253
1096	gz	161974	1455037	8.9832	110656	51318	540594(534162)	53773(54475)	0.0017	0.0503	0.0900565	0.180113
1097	ha	167173	1551000	9.2778	113514	53659	549754(542016)	67608(68466)	0.002	0.0519	0.118163	0.236326
1098	hb	159044	1149140	7.2253	110390	48654	542163(530104)	49512(50639)	0.0016	0.0494	0.123951	0.247902
1099	hc	173260	1405082	8.1097	119383	53877	572569(576400)	68821(70131)	0.002	0.0538	0.108248	0.216496
1100	hd	170509	1737799	10.1918	116024	54485	560912(567910)	66350(67350)	0.0019	0.0529	0.107247	0.214493
1101	he	162421	1604455	9.8784	109781	52640	539031(533322)	60475(61241)	0.0019	0.0504	0.114538	0.229077
1102	hf	156570	1269742	8.1097	106753	49817	524756(521299)	47121(47884)	0.0015	0.0486	0.150012	0.300024
1103	hg	169588	1487672	8.7723	115726	53862	560494(560749)	68613(69585)	0.002	0.0526	0.118743	0.237485
1104	hh	170917	1492687	8.7334	117246	53671	564361(561014)	74694(75861)	0.0022	0.0531	0.112243	0.224485
1105	hi	155466	1129458	7.265	104821	50645	509520(497906)	48320(48896)	0.0016	0.0483	0.0975135	0.195027
1106	hj	178144	1636196	9.1847	110010	68134	541857(532499)	53053(53988)	0.0015	0.0553	0.0918976	0.183795
1107	hk	162134	1336676	8.2443	108524	53610	530425(525094)	60457(61244)	0.0019	0.0503	0.104002	0.208003
1108	hl	160967	1215396	7.5506	108579	52388	530133(529131)	52751(53510)	0.0016	0.05	0.105764	0.211527
1109	hm	166518	2468391	14.8236	111601	54917	544654(538373)	64448(65071)	0.0019	0.0517	0.0984993	0.196999
1110	hn	163350	1291002	7.9033	110272	53078	537667(531428)	62658(63539)	0.0019	0.0507	0.0961303	0.192261
1111	ho	163103	1196065	7.3332	109801	53302	535165(537764)	61120(62065)	0.0019	0.0506	0.0832748	0.16655
1112	hp	160048	1318190	8.2362	107670	52378	527620(520007)	52946(53533)	0.0017	0.0497	0.124515	0.24903
1113	hq	159240	1129439	7.0927	107462	51778	524908(512457)	57785(58504)	0.0018	0.0494	0.0945681	0.189136
1114	hr	160906	1134751	7.0523	108870	52036	531944(524296)	57939(58647)	0.0018	0.0499	0.141611	0.283222
1115	hs	163411	1244241	7.6142	108886	54525	526553(515607)	57760(58695)	0.0018	0.0507	0.13664	0.273279
1116	ht	157446	1041633	6.6158	107315	50131	520117(513212)	50422(51281)	0.0016	0.0489	0.0898173	0.179635
1117	hu	168099	1224702	7.2856	115025	53074	557173(557618)	64203(65208)	0.0019	0.0522	0.12953	0.259059
1119	hv	158762	1269065	7.9935	106155	52607	520252(516038)	53840(54457)	0.0017	0.0493	0.135111	0.270222
1120	hw	154400	926532	6.0009	103536	50864	509445(499520)	50371(51055)	0.0016	0.0479	0.100533	0.201066
1121	hx	187256	2234816	11.9345	133162	54094	626621(688581)	75508(80403)	0.002	0.0581	0.118216	0.236431
1122	hy	181089	1717705	9.4854	127231	53858	606141(639733)	73072(76151)	0.002	0.0562	0.121118	0.242237
1123	hz	163747	1179266	7.2018	111069	52678	541423(536239)	60851(61665)	0.0019	0.0508	0.129122	0.258245
1124	ia	165852	1287948	7.7656	112615	53237	548736(546503)	65159(65971)	0.002	0.0515	0.140328	0.280655
1125	ib	156319	1173360	7.5062	105543	50776	516306(513603)	43569(44152)	0.0014	0.0485	0.0995088	0.199018
1126	ic	154252	1079814	7.0003	103296	50956	508896(496125)	51410(51997)	0.0017	0.0479	0.102541	0.205082
1127	id	167860	1347267	8.0261	114302	53558	555846(546767)	73107(74137)	0.0022	0.0521	0.102718	0.205436
1128	ie	161456	1108273	6.8642	108301	53155	528602(521302)	61741(62525)	0.0019	0.0501	0.134465	0.268931
1129	if	158607	1340141	8.4494	105966	52641	519630(509803)	57722(58329)	0.0018	0.0492	0.115282	0.230564
1130	ig	156716	1139747	7.2727	104710	52006	513503(503229)	51568(52139)	0.0016	0.0486	0.136765	0.27353
1131	ih	160181	1173061	7.3233	108533	51648	525511(513175)	55955(56740)	0.0017	0.0497	0.0996116	0.199223
1132	ii	166202	1436994	8.6461	112673	53529	545184(542510)	61821(62773)	0.0019	0.0516	0.0874107	0.174821
1133	ij	166095	1207165	7.2679	113768	52327	550166(554278)	62183(63376)	0.0019	0.0516	0.102899	0.205798
1134	ik	169823	1503603	8.8539	115770	54053	558091(559664)	67603(68636)	0.002	0.0527	0.103974	0.207948
1135	il	168306	1664553	9.89	114894	53412	557375(565778)	60391(61469)	0.0018	0.0522	0.0759632	0.151926
1136	im	159451	1522779	9.5501	107829	51622	530719(526791)	52265(52955)	0.0016	0.0495	0.116643	0.233287
1138	in	159624	1252235	7.8449	108174	51450	530482(529882)	55011(55855)	0.0017	0.0495	0.081243	0.162486
1139	io	162342	1376120	8.4767	109831	52511	538238(528699)	59651(60402)	0.0018	0.0504	0.0821151	0.16423
1140	ip	154177	1024322	6.6438	103962	50215	508637(498051)	53506(54255)	0.0017	0.0479	0.105669	0.211337
1141	iq	167326	1388994	8.3011	113088	54238	549761(544879)	71156(72042)	0.0021	0.0519	0.132199	0.264398
1142	ir	164181	1394910	8.4962	111147	53034	537638(530499)	59375(60365)	0.0018	0.051	0.10872	0.21744
1143	is	163225	1455213	8.9154	111263	51962	545582(541698)	55243(55999)	0.0017	0.0507	0.109024	0.218049
1144	it	166651	1687506	10.126	113178	53473	552387(544679)	65531(66437)	0.002	0.0517	0.0911906	0.182381
1145	iu	170935	1887598	11.0428	115796	55139	560663(560878)	68476(69388)	0.002	0.0531	0.0766503	0.153301
1146	iv	167441	1608246	9.6049	113992	53449	554673(553189)	60993(61874)	0.0018	0.052	0.100955	0.201911
1147	iw	163943	1341641	8.1836	111751	52192	545963(538820)	60563(61468)	0.0018	0.0509	0.125568	0.251136
1148	ix	164371	1314453	7.9969	110182	54189	534247(527156)	63148(64080)	0.0019	0.051	0.0971141	0.194228
1149	iy	154443	1137363	7.3643	104648	49795	514574(503098)	46612(47275)	0.0015	0.0479	0.113567	0.227133
1150	iz	159753	1536239	9.6163	108275	51478	531439(521073)	48791(49451)	0.0015	0.0496	0.113781	0.227562
1151	ja	169300	1490648	8.8048	115784	53516	560973(558886)	64633(65645)	0.0019	0.0526	0.114411	0.228822
1152	jb	162069	1093008	6.7441	110738	51331	537360(534012)	56438(57291)	0.0017	0.0503	0.106822	0.213645
1153	jc	161924	1269700	7.8413	108986	52938	532014(525397)	60669(61562)	0.0019	0.0503	0.11072	0.22144
1154	jd	160969	1151190	7.1516	109173	51796	529174(521939)	56498(57337)	0.0018	0.05	0.117786	0.235573
1155	je	162441	1335574	8.2219	109827	52614	538931(529090)	62570(63335)	0.0019	0.0504	0.0937732	0.187546
1156	jf	158114	1081650	6.841	107105	51009	523299(512133)	56400(57185)	0.0018	0.0491	0.107869	0.215737
1157	jg	165620	1684307	10.1697	112186	53434	550101(542615)	65505(66331)	0.002	0.0514	0.114991	0.229983
1158	jh	165782	1376834	8.3051	112173	53609	542392(535719)	64069(64934)	0.0019	0.0515	0.121313	0.242627
1159	ji	166122	1822778	10.9725	111776	54346	545216(546510)	66256(67075)	0.002	0.0516	0.0949339	0.189868
1162	jj	169670	1711919	10.0897	116103	53567	560839(553938)	71970(72969)	0.0021	0.0527	0.113518	0.227036
1163	jk	165863	1933841	11.6593	112054	53809	546257(545609)	58897(59646)	0.0018	0.0515	0.11003	0.22006
1172	jl	163299	1256649	7.6954	111722	51577	542561(540720)	59456(60368)	0.0018	0.0507	0.0970271	0.194054
1209	jm	159296	1989466	12.4891	107292	52004	529954(518314)	50733(51361)	0.0016	0.0494	0.106049	0.212099
1501	jn	160820	1341688	8.3428	109458	51362	535393(527033)	54934(55673)	0.0017	0.0499	0.0988849	0.19777
1502	jo	168783	1584119	9.3855	115563	53220	559813(548361)	69889(70900)	0.0021	0.0524	0.126102	0.252203
1503	jp	163714	1769248	10.8069	110944	52770	538822(533830)	59466(60200)	0.0018	0.0508	0.0964892	0.192978
1505	jq	164160	1559109	9.4975	111441	52719	545882(543059)	63774(64672)	0.0019	0.051	0.113147	0.226295
1507	jr	167890	1662922	9.9048	114457	53433	554188(549490)	63668(64490)	0.0019	0.0521	0.108928	0.217857
1508	js	160222	1063798	6.6395	109669	50553	533721(529875)	53864(54907)	0.0017	0.0497	0.105955	0.211911
1509	jt	164764	1455564	8.8342	111333	53431	540052(540334)	60534(61293)	0.0018	0.0511	0.0811125	0.162225
1510	ju	169707	1680101	9.9	113990	55717	552390(548636)	73161(74062)	0.0022	0.0527	0.0835022	0.167004
1511	jv	158013	1016728	6.4345	107766	50247	526594(515634)	60496(61351)	0.0019	0.049	0.117565	0.23513
1512	jw	157429	994568	6.3176	106409	51020	520653(512107)	52659(53384)	0.0017	0.0489	0.105435	0.21087
1513	jx	164740	1364081	8.2802	111936	52804	545063(538689)	66648(67512)	0.002	0.0511	0.106024	0.212047
1514	jy	156714	1100493	7.0223	104511	52203	511243(506774)	54618(55375)	0.0017	0.0486	0.105067	0.210135
1601	jz	160603	1399434	8.7136	108961	51642	533966(530536)	54631(55309)	0.0017	0.0499	0.103964	0.207928
1602	ka	153215	1128562	7.3659	102945	50270	509162(496746)	45843(46420)	0.0015	0.0476	0.109533	0.219065
1603	kb	163258	1050237	6.433	111835	51423	543801(544130)	58748(60019)	0.0018	0.0507	0.124057	0.248114
1604	kc	159949	1187117	7.4218	108558	51391	527751(532644)	46631(47438)	0.0015	0.0496	0.123298	0.246595
1605	kd	152413	1145955	7.5187	102865	49548	508413(497529)	45353(45913)	0.0015	0.0473	0.0868837	0.173767
1606	ke	154236	927012	6.0103	104002	50234	511888(497567)	59978(60627)	0.0019	0.0479	0.0905845	0.181169
1607	kf	167333	1454483	8.6921	112265	55068	545350(547280)	68060(68876)	0.002	0.0519	0.110161	0.220323
1608	kg	163087	1305137	8.0027	110116	52971	538630(528705)	66141(66859)	0.002	0.0506	0.0934637	0.186927
1610	kh	163831	1343440	8.2002	110800	53031	541043(533334)	64777(65581)	0.002	0.0509	0.131679	0.263358
1611	ki	162508	1544190	9.5022	109058	53450	530261(524635)	62090(62775)	0.0019	0.0504	0.10157	0.203141
201001	kj	168497	1514789	8.99	115294	53203	558431(562473)	61000(62080)	0.0018	0.0523	0.0972169	0.194434
201003	kk	155204	1383741	8.9156	105630	49574	519008(508146)	38880(39406)	0.0013	0.0482	0.119187	0.238373
a	kl	160959	1372528	8.5272	108714	52245	529756(526014)	51742(52354)	0.0016	0.05	0.106588	0.213176
b	km	160398	993153	6.1918	108570	51828	526704(529722)	54177(55180)	0.0017	0.0498	0.0981809	0.196362
C	kn	167092	1224819	7.3302	114470	52622	552056(561898)	56837(57949)	0.0017	0.0519	0.0810126	0.162025
D	ko	162439	1476619	9.0903	109419	53020	535812(526100)	61080(61752)	0.0019	0.0504	0.102752	0.205504
E	kp	155638	1246276	8.0075	104976	50662	512979(507074)	44916(45509)	0.0014	0.0483	0.102325	0.204649
F	kq	163701	1555751	9.5036	110733	52968	540577(542061)	56489(57265)	0.0017	0.0508	0.119253	0.238506
G	kr	166724	1590358	9.5389	112072	54652	544508(538086)	66988(67911)	0.002	0.0518	0.116931	0.233862
H	ks	155840	1111927	7.1351	105061	50779	511440(497556)	50649(51422)	0.0016	0.0484	0.0726845	0.145369
I	kt	162855	1548093	9.506	110442	52413	541926(534709)	57422(58198)	0.0018	0.0506	0.101036	0.202073
J	ku	170608	1665069	9.7596	116795	53813	565094(561352)	69865(71014)	0.002	0.053	0.0985478	0.197096
K	kv	169132	1672962	9.8915	115589	53543	564188(567645)	67792(68945)	0.002	0.0525	0.110901	0.221802
Q	kw	164556	1883905	11.4484	112196	52360	544541(546202)	51416(52123)	0.0016	0.0511	0.139927	0.279854
R	kx	168697	1994276	11.8216	113918	54779	551768(551335)	73882(74876)	0.0022	0.0524	0.11896	0.23792
W	ky	166909	1598368	9.5763	113598	53311	552164(550122)	64187(65172)	0.0019	0.0518
Total	Total	505300	476766877	943.532	205299	300001	869861(1272446)	768556(897302)	0.0076	0.1568

## Sheet: Table S4
Chromosome ID	SLAF number	Polymorphic SLAF
Chromosome 1	37742	33882
Chromosome 2	26800	23787
Chromosome 3	48775	39544
Chromosome 4	32452	28501
Chromosome 5	38866	32793
Chromosome 6	29032	24760
Chromosome 7	28921	25182
Chromosome 8	44255	39576
Chromosome 9	26173	23357
Chromosome 10	44034	35685
Chromosome 11	61172	55090
Chromosome 12	43185	37449
Chromosome 13	36747	29300
Chromosome 14	39963	34539
Chromosome 15	47330	40730
Chromosome 16	36297	29776
Chromosome 17	30239	25700
Chromosome 18	35727	30412
Chromosome 19	44005	37950
Chromosome 20	46285	39045

## Sheet: Table S5
Additional file 1: Table S5: Distribution of the 284 mango accessions according to Hierarchical cluster analysis and Bayesian model-based clustering (K=2). Using STRUCTURE software, the accessions were divided in two groups (Q1 and Q2), considering q≥0.50.
Structure	P1	P2	Germplasm number	Germplasm name	Parent 1	Parent 2	country of origin	Embryo type
P1	1	0	44	Litter Red Ivroy	Nang Klang Wan		Mainland China	Monoembryonic
P1	1	0	0905	Ruby	Haden	Bombay	Florida USA	Monoembryonic
P1	1	0	0922	Beverly	Cushman		Florida USA	Monoembryonic
P1	1	0	0924	Ford	Tommy atkins		Florida USA	Monoembryonic
P1	1	0	0927	Smith	Haden		Florida USA	Monoembryonic
P1	1	0	1005	Haden	Mulgoba	Terpentine	Florida USA	Monoembryonic
P1	1	0	1008	Zillate	Keitt		Florida USA	Monoembryonic
P1	1	0	1013	Ono	Paheri		Hawaii USA	Monoembryonic
P1	1	0	1038	Zill	Haden	Bombay	Florida USA	Monoembryonic
P1	1	0	1041	Tommy Atkins	Haden		Florida USA	Monoembryonic
P1	1	0	1043	Keitt	Mulgoba	Brooks	Florida USA	Monoembryonic
P1	1	0	1044	Kent	Haden	Brooks	Florida USA	Monoembryonic
P1	1	0	1062	Van Dyke	Haden		Florida USA	Monoembryonic
P1	1	0	1064	Valencia Pride	Haden		Florida USA	Monoembryonic
P1	1	0	1089	Guba_1302			Cuba	Monoembryonic
P1	1	0	1090	Guba_1303			Cuba	Monoembryonic
P1	1	0	1119	Longjing	India 906		India	Monoembryonic
P1	1	0	1125	Ta	Haden		Florida USA	Monoembryonic
P1	1	0	1130	Xingre 2			Mainland China	Monoembryonic
P1	1	0	1135	X			Florida USA	Monoembryonic
P1	1	0	1163	Zill-M	Haden	Bombay	Florida USA	Monoembryonic
P1	1	0	1509	Early Gold	Haden		Florida USA	Polyembryonic
P1	1	0	1611	Red Keitt	Keitt	Irwin	Taiwan China	Monoembryonic
P1	1	0	e	Wenxinmang			Taiwan China	Monoembryonic
P1	1	0	q	Renong_11			Mainland China	Monoembryonic
P1	0.999	0.001	a	Shanlin_2			Taiwan China	Monoembryonic
P1	0.995	0.005	0929	Sensation	Haden	Brooks	Florida USA	Monoembryonic
P1	0.992	0.008	1088	Guba_1301			Cuba	Monoembryonic
P1	0.9897	0.0103	0921	Lippens-S	Haden		Florida USA	Monoembryonic
P1	0.982	0.018	66	Guire 222	Yellow Aroemanis		Thailand	Polyembryonic
P1	0.98	0.02	1607	Early Gold_1	Haden		Florida USA	Monoembryonic
P1	0.979	0.021	1604	Irwin	Lipens	Haden	Florida USA	Monoembryonic
P1	0.978	0.022	1049	Lippens	Haden	carabao	Florida USA	Monoembryonic
P1	0.978	0.022	1131	Fu 1			Mainland China	Polyembryonic
P1	0.976	0.024	2	Neelum_1	Dasheri		India	Monoembryonic
P1	0.9757	0.0243	0916	Palmer	Haden		Florida USA	Monoembryonic
P1	0.973	0.027	0909	Springfels	Haden	Sandesina	Florida USA	Monoembryonic
P1	0.972	0.028	1115	India 1506			India	Monoembryonic
P1	0.9697	0.0303	1011	Neelum	Dasheri		India	Monoembryonic
P1	0.9677	0.0323	1083	Alphonso			India	Monoembryonic
P1	0.9567	0.0433	1037	Jinhuang	Aroemanis (P2)	keitt (P1)	Taiwan China	Polyembryonic
P1	0.9547	0.0453	73	Guire 120	Yellow Aroemanis		Mainland China	Polyembryonic
P1	0.953	0.047	4	Guire No.2			Mainland China	Polyembryonic
P1	0.941	0.059	31	Sannianmang_1			Mainland China	Polyembryonic
P1	0.9327	0.0673	72	Renong_6			Mainland China	Polyembryonic
P1	0.927	0.073	19	Longjing_1	India 905		Mainland China	Monoembryonic
P1	0.895	0.105	1077	814			Sri Lanka	Monoembryonic
P1	0.894	0.106	0917	Peach			Caribbean	Polyembryonic
P1	0.892	0.108	1047	Strawberry			Australia	Polyembryonic
P1	0.8863	0.1137	1081	Guinea No.2			Guinea	Monoembryonic
P1	0.886	0.114	1067	Magovar			India	Monoembryonic
P1	0.882	0.118	1132	Fu 2			Mainland China	Monoembryonic
P1	0.882	0.118	201001	201001			Mainland China	Polyembryonic
P1	0.881	0.119	0928	Webber			Florida USA	Monoembryonic
P1	0.8723	0.1277	1051	Banganpalli			India	Monoembryonic
P1	0.8707	0.1293	1142	Guinea(1102)			Guinea	Monoembryonic
P1	0.863	0.137	1134	1317			Florida USA	Monoembryonic
P1	0.858	0.142	1065	B74（Galypso）	Sensation	Kensington	Australia	Monoembryonic
P1	0.851	0.149	1068	Yuexxi 1	carabao		Mainland China	Monoembryonic
P1	0.85	0.15	0913	Royal Special			India	Monoembryonic
P1	0.8423	0.1577	1116	India 904			India	Monoembryonic
P1	0.8407	0.1593	0918	Graham	Julie		Caribbean	Monoembryonic
P1	0.839	0.161	h	Hongpingmang-M	zill		Mainland China	Monoembryonic
P1	0.8347	0.1653	1154	Dasannian			Mainland China	Polyembryonic
P1	0.834	0.166	1503	Maya			Israel	Monoembryonic
P1	0.8313	0.1687	1054	Renong No.2	USA Mango		Florida USA	Monoembryonic
P1	0.829	0.171	1050	R2E2	Kent	Kensington Pride	Australia	Polyembryonic
P1	0.826	0.174	0926	Turpentine	Haden		Caribbean	Polyembryonic
P1	0.8033	0.1967	0923	Eldon	Haden		Florida USA	Monoembryonic
P1	0.8	0.2	1079	Liuxiang			Sri Lanka	Monoembryonic
P1	0.798	0.202	0919	Simmond			Florida USA	Monoembryonic
P1	0.797	0.203	0920	Julie			Caribbean	Monoembryonic
P1	0.796	0.204	0911	Carrie	Julie		Florida USA	Monoembryonic
P1	0.792	0.208	39	Tianyangxiangmang	carabao		Mainland China	Polyembryonic
P1	0.792	0.208	0930	Gold Lippens	Lipens		Florida USA	Monoembryonic
P1	0.773	0.227	1007	Mallika	Neelum	Dasheri	India	Monoembryonic
P1	0.733	0.267	c	Yuwenmang 6	Jinhuang	Irwin	Taiwan China	Monoembryonic
P1	0.732	0.268	3	Yuwen	Jinhuang	Irwin	Taiwan China	Monoembryonic
P1	0.724	0.276	f	Jinxing	Irwin	keitt	Taiwan China	Monoembryonic
P1	0.718	0.282	100	Renong_9			Mainland China	Polyembryonic
P1	0.718	0.282	1105	Guba_Sankeli			Cuba	Monoembryonic
P1	0.7177	0.2823	1507	Chenpixiang	carabao		Mainland China	Monoembryonic
P1	0.712	0.288	0902	Bombay Green			India	Polyembryonic
P1	0.712	0.288	0915	Anderson	Sandersha	Haden	Florida USA	Monoembryonic
P1	0.705	0.295	1133	Fu 3			Australia	Monoembryonic
P1	0.704	0.296	0907	Bailey’S Marvel	Haden		Florida USA	Monoembryonic
P1	0.701	0.299	1109	Yiwen	Jinhuang (P2)	Irwin (P1)	Taiwan China	Monoembryonic
P1	0.696	0.304	1099	Guangxi 8			Mainland China	Polyembryonic
P1	0.696	0.304	1100	Baozaian			Mainland China	Polyembryonic
P1	0.695	0.305	1052	Krs			Australia	Polyembryonic
P1	0.694	0.306	1112	Yiwenqingpi			Taiwan China	Monoembryonic
P1	0.693	0.307	1060	Bambaroo	Haden		India	Polyembryonic
P1	0.691	0.309	36	Burma_Macheso			Burma	Polyembryonic
P1	0.6907	0.3093	1108	Dayiwen			Taiwan China	Monoembryonic
P1	0.689	0.311	1053	Spooner	kensington		Australia	Polyembryonic
P1	0.689	0.311	1072	20008			Mainland China	Polyembryonic
P1	0.682	0.318	1172	Burma_8			Burma	Polyembryonic
P1	0.679	0.321	1055	Edward-M	Haden	Carabao	Florida USA	Monoembryonic
P1	0.676	0.324	1074	Kensington			Australia	Polyembryonic
P1	0.667	0.333	1145	Ak			Florida USA	Monoembryonic
P1	0.655	0.345	1034	Lilley	Sensation	Springfels	India	Monoembryonic
P1	0.6473	0.3527	1063	Glenn	Haden		Florida USA	Monoembryonic
P1	0.635	0.365	1102	Pairi			India	Monoembryonic
P1	0.632	0.368	1121	Thailand 523			Thailand	Polyembryonic
P1	0.608	0.392	1093	Choke Anand_1			Thailand	Polyembryonic
P1	0.592	0.408	32	Pala Hintha			Burma	Monoembryonic
P1	0.589	0.411	1097	Guangxi 4			Mainland China	Polyembryonic
P1	0.585	0.415	16	Shanlin No.1			Taiwan China	Monoembryonic
P1	0.58	0.42	1018	Langra			India	Monoembryonic
P1	0.575	0.425	1006	Guixiang	Neelum (P1)	Golek (P2)	Mainland China	Monoembryonic
P1	0.571	0.429	93	Burma 3			Burma	Polyembryonic
P1	0.57	0.43	1019	Phi_129			the Philippines	Polyembryonic
P1	0.557	0.443	1022	Macheso			Burma	Polyembryonic
P1	0.552	0.448	67	Guire 108	Bangalor		Mainland China	Monoembryonic
P1	0.55	0.45	1002	Yingwu			Mainland China	Polyembryonic
P1	0.55	0.45	1605	Dasheri			India	Monoembryonic
P1	0.548	0.452	68	Guire 265			Mainland China	Monoembryonic
P1	0	0.452	j	Shwe Hinda			Burma	Polyembryonic
P1	0.5473	0.4527	101	Renong_10			Mainland China	Polyembryonic
P1	0.547	0.453	1162	Hongwacheng			Burma	Monoembryonic
P1	0.546	0.454	0931	Edward	Haden	Carabao	Florida USA	Monoembryonic
P1	0.543	0.457	92	Taitaimang			Cuba	Monoembryonic
P1	0.5423	0.4577	42	Sensation_1	Haden		Florida USA	Monoembryonic
P1	0.542	0.458	52	Guire_80_17	Bangalar	Sri Lanka 811	Mainland China	Polyembryonic
P1	0.5413	0.4587	102	Anning_Red Mango_1			Mainland China	Polyembryonic
P1	0.54	0.46	1502	Anning_Red Mango			Mainland China	Polyembryonic
P1	0.538	0.462	1128	Red Ivroy R1	Aroemwnis No. 26		Mainland China	Monoembryonic
P1	0.537	0.463	30	Mashuaimang			Burma	Polyembryonic
P1	0.537	0.463	1040	Lvpi	Alphonso (P1)	Golek (P2)	Mainland China	Polyembryonic
P1	0.536	0.464	45	Tom Akins			Florida USA	Monoembryonic
P1	0.536	0.464	69	Guire 278			Mainland China	Monoembryonic
P1	0.535	0.465	54	Guire 71	Nang Klang Wan		Mainland China	Polyembryonic
P1	0.534	0.466	96	Hongxiangya	Nang Klang Wan No.26		Mainland China	Monoembryonic
P1	0.533	0.467	51	Liuzhou_Carabao	carabao		Mainland China	Polyembryonic
P1	0.531	0.469	1035	Jinsui	Okrong		Mainland China	Polyembryonic
P1	0.53	0.47	57	Guire 272			Mainland China	Polyembryonic
P1	0.53	0.47	g	Guire_120	Yellow Aroemwnis		Mainland China	Polyembryonic
P1	0.529	0.471	47	Golek_1			Indonesia	Polyembryonic
P1	0.528	0.472	74	Guire 284	Bangalar		Mainland China	Monoembryonic
P1	0.527	0.473	1	Sri Lanka_811			Sri Lanka	Monoembryonic
P1	0.526	0.474	49	Sannianmang_2			Mainland China	Polyembryonic
P1	0.526	0.474	98	Renong_8			Mainland China	Polyembryonic
P1	0.525	0.475	56	Guire 14	Noelum		Mainland China	Monoembryonic
P1	0.524	0.476	55	Aus 1			Australia	Monoembryonic
P1	0.5207	0.4793	62	Guire 94			Mainland China	Monoembryonic
P1	0.52	0.48	10	Okrong-2			Thailand	Polyembryonic
P1	0.52	0.48	1045	Thai_Mango 8			Thailand	Polyembryonic
P1	0.517	0.483	1104	Aimang			Mainland China	Polyembryonic
P1	0.516	0.484	63	Renong_5			Mainland China	Polyembryonic
P1	0.516	0.484	1080	Guinea No.1			Guinea	Polyembryonic
P1	0.514	0.486	1148	Arumanis			Indonesia	Polyembryonic
P1	0.507	0.493	43	Ivroy No. 22	Nan Klang Wan		Mainland China	Polyembryonic
P1	0.505	0.495	1032	Sir Lanka 811			Sri Lanka	Polyembryonic
P1	0.504	0.496	8	Guire 279			Mainland China	Monoembryonic
P1	0.501	0.499	1136	Pakistan_1			Pakistan	Monoembryonic
P2	0	1	5	Nam Klang Wan_1			Thailand	Polyembryonic
P2	0	1	11	Haibao 1	Aroemanis		Thailand	Polyembryonic
P2	0	1	14	Baixiangya 1			Thailand	Polyembryonic
P2	0	1	35	Yellow Ivroy_1			Thailand	Polyembryonic
P2	0	1	1003	Thai_504			Thailand	Polyembryonic
P2	0	1	1009	Thai_16			Thailand	Polyembryonic
P2	0	1	1014	Nam Klang Wan			Thailand	Polyembryonic
P2	0	1	1024	Haibao	Nan Klang Wan		Thailand	Polyembryonic
P2	0	1	1029	Zaoshu			Mainland China	Polyembryonic
P2	0	1	1075	Thai_Baiyu			Thailand	Polyembryonic
P2	0	1	1076	Kyo Savoy			Thailand	Polyembryonic
P2	0	1	1082	Fengshunwuhe			Mainland China	Polyembryonic
P2	0	1	1085	Banana			India	Monoembryonic
P2	0	1	1086	Okrong-1			Thailand	Polyembryonic
P2	0	1	1087	Carabao_505			Thailand	Polyembryonic
P2	0	1	1138	Baiyumang(702)			Malaysia	Polyembryonic
P2	0	1	1143	Phi_115			the Philippines	Polyembryonic
P2	0	1	1144	Thai_305			Thailand	Polyembryonic
P2	0	1	1146	Thai_301			Thailand	Polyembryonic
P2	0	1	1147	Indonesa_412			Indonesia	Polyembryonic
P2	0	1	1149	Cambodia_135_1			Cambodia	Polyembryonic
P2	0	1	1150	Cambodia_135_2			Cambodia	Polyembryonic
P2	0	1	1157	Thai_Duohua			Thailand	Polyembryonic
P2	0	1	1209	Hongpingmang			Mainland China	Polyembryonic
P2	0	1	1508	Bianliang_2			Mainland China	Polyembryonic
P2	0	1	1602	Wenchanghongyu			Cambodia	Polyembryonic
P2	0	1	1603	Baodaohuang 412			Indonesia	Polyembryonic
P2	0	1	i	Jinbaihua			Thailand	Polyembryonic
P2	0	1	k	Sijimimang	Chok Anand		Thailand	Polyembryonic
P2	0.005	0.995	1155	Guinea(1101)			Guinea	Polyembryonic
P2	0.0057	0.9943	1101	Thai_2			Thailand	Polyembryonic
P2	0.011	0.989	1012	Nan Doc Mai			Thailand	Polyembryonic
P2	0.013	0.987	12	Qiaoshenhuimang			Thailand	Polyembryonic
P2	0.0153	0.9847	1078	Cambodia_Mango			Cambodia	Polyembryonic
P2	0.0163	0.9837	1120	Yellow Aroemanis			Thailand	Polyembryonic
P2	0.022	0.978	1129	Wugongci Mango	Nan Klang Wan		Thailand	Polyembryonic
P2	0.023	0.977	1017	Thai Red Mango			Thailand	Polyembryonic
P2	0.0357	0.9643	97	Datoumang			Mainland China	Monoembryonic
P2	0.0473	0.9527	1122	Fanghong 202			Mainland China	Polyembryonic
P2	0.094	0.906	1510	Qing_Ivory			Thailand	Polyembryonic
P2	0.0963	0.9037	1094	Xiaoji			Mainland China	Polyembryonic
P2	0.098	0.902	1061	Saigon			Vietnam	Polyembryonic
P2	0.11	0.89	1139	Duopei(120)			the Philippines	Polyembryonic
P2	0.12	0.88	87	Renong_7			Mainland China	Polyembryonic
P2	0.12	0.88	1092	Okrong			Thailand	Polyembryonic
P2	0.133	0.867	71	Guire 87-1	Puiri	Sri Lanka 811	Mainland China	Polyembryonic
P2	0.133	0.867	1033	Thai_19			Thailand	Polyembryonic
P2	0.133	0.867	1127	Sannian Mango			Mainland China	Polyembryonic
P2	0.1343	0.8657	1025	Guire 16	Yellow Aroemanis		Thailand	Monoembryonic
P2	0.135	0.865	1030	Hutou			Australia	Monoembryonic
P2	0.135	0.865	W	Guire 80-20			Mainland China	Polyembryonic
P2	0.1377	0.8623	1152	Phi_101			the Philippines	Polyembryonic
P2	0.139	0.861	1151	Okrang			Thailand	Polyembryonic
P2	0.141	0.859	1095	Xiamao			Mainland China	Polyembryonic
P2	0.141	0.859	1123	Xingre No. 1			Mainland China	Monoembryonic
P2	0.142	0.858	90	Pakistan 235			Pakistan	Polyembryonic
P2	0.1427	0.8573	1091	Guba_1304			Cuba	Monoembryonic
P2	0.1427	0.8573	1114	Vietnam Mango 1			Vietnam	Polyembryonic
P2	0.143	0.857	1103	Linsheng			Mainland China	Polyembryonic
P2	0.145	0.855	1124	Sawsa			India	Monoembryonic
P2	0.151	0.849	1117	Vietnam Mango 407			Vietnam	Polyembryonic
P2	0.157	0.843	1069	Rumang			Mainland China	Polyembryonic
P2	0.16	0.84	1048	Keawsaweuy			Thailand	Polyembryonic
P2	0.163	0.837	53	Guire_279			Mainland China	Polyembryonic
P2	0.163	0.837	1096	African_Ivory			Thailand	Polyembryonic
P2	0.168	0.832	40	Burma_Banana			Burma	Polyembryonic
P2	0.1723	0.8277	1512	Bianliang 1			Mainland China	Polyembryonic
P2	0.179	0.821	1098	Thai-Yesheng			Thailand	Polyembryonic
P2	0.185	0.815	1084	Putao Mango			Mainland China	Polyembryonic
P2	0.21	0.79	1001	Golek			Indonesia	Polyembryonic
P2	0.226	0.774	1153	Liuxiang_703			Singapore	Polyembryonic
P2	0.2387	0.7613	37	Guandaomang	carabao		the Philippines	Polyembryonic
P2	0.251	0.749	1505	Yuanjiang_Ivory	Aroemanis		Thailand	Polyembryonic
P2	0.259	0.741	0925	Duncan	Saigon	Nam Doc Mai	Florida USA	Polyembryonic
P2	0.265	0.735	1110	Ganhong			Mainland China	Monoembryonic
P2	0.275	0.725	1126	Thai_524			Thailand	Polyembryonic
P2	0.29	0.71	1004	20001			Mainland China	Polyembryonic
P2	0.292	0.708	1140	Carabao_113	carabao		the Philippines	Polyembryonic
P2	0.292	0.708	1513	Burma_18			Burma	Polyembryonic
P2	0.292	0.708	1608	Apple			Malaysia	Monoembryonic
P2	0.293	0.707	1156	Thai_509			Thailand	Polyembryonic
P2	0.294	0.706	1113	Red Dragon			Taiwan China	Polyembryonic
P2	0.295	0.705	1610	Burma_118			Burma	Polyembryonic
P2	0.297	0.703	1026	20005			Mainland China	Polyembryonic
P2	0.3	0.7	1021	20004			Mainland China	Polyembryonic
P2	0.302	0.698	1141	Hwagnyu(503)	Thailannd mango No. 503		Thailand	Polyembryonic
P2	0.319	0.681	7	Yueximang	carabao		the Philippines	Monoembryonic
P2	0.325	0.675	201003	201003			Mainland China	Monoembryonic
P2	0.342	0.658	0906	Kyo Savoy			Florida USA	Monoembryonic
P2	0.385	0.615	1066	Panxihong	carabao		the Philippines	Monoembryonic
P2	0.386	0.614	1601	Datianxiangmang			Mainland China	Polyembryonic
P2	0.404	0.596	0901	Dot	Sophie Fry		Florida USA	Monoembryonic
P2	0.404	0.596	1106	Thai_Xianluo			Thailand	Polyembryonic
P2	0.409	0.591	1159	Dongzhenhongmang	Vanray		Mainland China	Polyembryonic
P2	0.423	0.577	1107	Hongjinfeng			Mainland China	Polyembryonic
P2	0.423	0.577	1514	Dongzhen_Red Mango	Vanray		Mainland China	Polyembryonic
P2	0.424	0.576	d	Tainong_11	Haden	Irwin	Taiwan China	Monoembryonic
P2	0.4243	0.5757	801	Baizuiying			Mainland China	Polyembryonic
P2	0.427	0.573	13	Baiyumang(703)			Malaysia	Polyembryonic
P2	0.428	0.572	b	Guifei 3	Irwin	Nang Klang Wan	Taiwan China	Monoembryonic
P2	0.429	0.571	1039	Taimango No. 1	Haden	Irwin	Taiwan China	Monoembryonic
P2	0.433	0.567	1071	Guifei 1	Irwin (P1)	Nang Klang Wan (P2)	Taiwan China	Monoembryonic
P2	0.433	0.567	1111	Guifei 2	Irwin (P1)	Nang Klang Wan (P2)	Taiwan China	Monoembryonic
P2	0.4367	0.5633	1031	Tainoung No.2			Taiwan China	Polyembryonic
P2	0.444	0.556	70	Guire 282	Sri Lanka 811		Mainland China	Polyembryonic
P2	0.445	0.555	65	Guire 821	Bangalar		Mainland China	Monoembryonic
P2	0.446	0.554	1511	Shengdelong			Burma	Polyembryonic
P2	0.45	0.55	38	Renong_4			Mainland China	Monoembryonic
P2	0.45	0.55	59	Guire 60	Neelum		Mainland China	Polyembryonic
P2	0.45	0.55	0932	Wuyichang			Mainland China	Polyembryonic
P2	0.45	0.55	R	Jinsui 1			Mainland China	Monoembryonic
P2	0.451	0.549	1070	Ruire 82	Neelum		Mainland China	Polyembryonic
P2	0.452	0.548	1056	Ruire 9401			Mainland China	Monoembryonic
P2	0.452	0.548	1501	Liuzhou_Carabao-1			the Philippines	Monoembryonic
P2	0.453	0.547	58	Guire 7	Yellow Aroemwnis		Thailand	Polyembryonic
P2	0.453	0.547	64	Guire 601	Bangalar		Mainland China	Polyembryonic
P2	0.456	0.544	1606	Shengdelong 1			Burma	Polyembryonic
P2	0.457	0.543	89	Shuoshuaimang			Thailand	Polyembryonic
P2	0.459	0.541	9	Guire 3	Yellow Aroemwnis		Thailand	Polyembryonic
P2	0.46	0.54	1158	Chok Anand_2			Thailand	Polyembryonic
P2	0.4643	0.5357	60	Guire 10	Yellow Aroemwnis		Thailand	Polyembryonic
P2	0.4737	0.5263	1027	Thai_506			Thailand	Monoembryonic
P2	0.4753	0.5247	61	Guire 32			Mainland China	Monoembryonic
P2	0.478	0.522	75	Nongyuan 8	Neelum (P1)	carabao (P2)	Mainland China	Monoembryonic
P2	0.483	0.517	1073	1030			Mainland China	Monoembryonic
P2	0.485	0.515	1046	Garabao			the Philippines	Polyembryonic
P2	0.486	0.514	1028	Guangxi 5	Aroemwnis No. 22		Thailand	Polyembryonic
P2	0.4923	0.5077	29	Anninghongmang_1			Mainland China	Polyembryonic
P2	0.4963	0.5037	33	Xindelong			India	Monoembryonic
Note: P1,India type; P2,Southeast Asian type

## Sheet: Table S6
	FIGURE 6 | Distribution of pairwise identity-by-state based genetic distances among pairs of 284 mango
Accession number	1	2	3	4	5	7	8	9	10	11	12	13	14	16	19	29	30	31	32	33	35	36	37	38	39	40	42	43	44	45	47	49	51	52	53	54	55	56	57	58	59	60	61	62	63	64	65	66	67
1
2	0.087
3	0.215	0.277
4	0.117	0.044	0.251
5	0.194	0.401	0.174	0.397
7	0.219	0.274	0.217	0.252	0.166
8	0.223	0.239	0.211	0.232	0.235	0.217
9	0.142	0.09	0.213	0.153	0.148	0.209	0.219
10	0.072	0.078	0.2	0.131	0.187	0.211	0.211	0.138
11	0.245	0.393	0.206	0.397	0.057	0.156	0.233	0.2	0.232
12	0.244	0.365	0.208	0.363	0.077	0.16	0.197	0.181	0.227	0.108
13	0.243	0.295	0.17	0.289	0.172	0.149	0.206	0.228	0.221	0.158	0.157
14	0.191	0.394	0.172	0.389	0.002	0.164	0.231	0.146	0.185	0.057	0.077	0.169
16	0.234	0.282	0.188	0.275	0.214	0.209	0.179	0.226	0.22	0.214	0.196	0.161	0.21
19	0.211	0.184	0.224	0.164	0.32	0.247	0.221	0.226	0.208	0.322	0.298	0.244	0.308	0.205
29	0.163	0.078	0.228	0.148	0.218	0.197	0.218	0.151	0.149	0.223	0.203	0.177	0.214	0.224	0.23
30	0.233	0.231	0.237	0.225	0.245	0.224	0.217	0.197	0.219	0.237	0.229	0.214	0.24	0.208	0.17	0.208
31	0.145	0.062	0.229	0.111	0.347	0.258	0.224	0.151	0.155	0.335	0.31	0.235	0.341	0.232	0.18	0.151	0.23
32	0.232	0.231	0.248	0.228	0.262	0.238	0.223	0.211	0.224	0.26	0.244	0.222	0.257	0.211	0.15	0.215	0.136	0.218
33	0.223	0.225	0.225	0.215	0.233	0.202	0.197	0.168	0.207	0.222	0.214	0.217	0.228	0.195	0.182	0.208	0.163	0.212	0.164
35	0.274	0.426	0.246	0.421	0.065	0.213	0.267	0.096	0.273	0.117	0.138	0.222	0.065	0.254	0.355	0.267	0.212	0.371	0.241	0.165
36	0.216	0.196	0.232	0.176	0.285	0.233	0.203	0.218	0.207	0.282	0.265	0.22	0.28	0.21	0.162	0.217	0.174	0.186	0.174	0.187	0.292
37	0.239	0.332	0.191	0.329	0.114	0.188	0.207	0.152	0.223	0.151	0.149	0.17	0.113	0.151	0.272	0.222	0.2	0.277	0.211	0.174	0.07	0.239
38	0.247	0.286	0.216	0.286	0.213	0.21	0.212	0.214	0.236	0.209	0.207	0.156	0.21	0.159	0.207	0.223	0.165	0.255	0.196	0.179	0.208	0.226	0.166
39	0.138	0.069	0.186	0.112	0.275	0.203	0.192	0.141	0.143	0.26	0.242	0.124	0.27	0.185	0.163	0.126	0.2	0.009	0.192	0.188	0.307	0.165	0.223	0.202
40	0.293	0.364	0.289	0.364	0.214	0.247	0.254	0.227	0.271	0.221	0.209	0.213	0.212	0.235	0.322	0.255	0.142	0.338	0.188	0.168	0.16	0.253	0.17	0.148	0.281
42	0.234	0.245	0.213	0.246	0.225	0.225	0.198	0.187	0.219	0.215	0.206	0.201	0.221	0.18	0.184	0.22	0.151	0.221	0.144	0.156	0.193	0.189	0.174	0.186	0.188	0.186
43	0.091	0.081	0.194	0.123	0.166	0.211	0.199	0.137	0.099	0.218	0.197	0.223	0.163	0.211	0.203	0.138	0.211	0.136	0.225	0.203	0.244	0.207	0.205	0.229	0.124	0.28	0.216
44	0.244	0.272	0.043	0.245	0.292	0.255	0.23	0.255	0.242	0.281	0.265	0.172	0.287	0.193	0.217	0.248	0.249	0.21	0.257	0.236	0.335	0.237	0.236	0.23	0.173	0.323	0.232	0.21
45	0.144	0.08	0.243	0.134	0.265	0.213	0.165	0.138	0.136	0.259	0.224	0.227	0.26	0.226	0.214	0.136	0.209	0.137	0.222	0.195	0.293	0.208	0.235	0.229	0.127	0.262	0.218	0.123	0.252
47	0.006	0.081	0.208	0.11	0.186	0.214	0.216	0.136	0.067	0.239	0.237	0.237	0.183	0.226	0.205	0.157	0.228	0.141	0.227	0.217	0.268	0.21	0.232	0.242	0.134	0.285	0.227	0.086	0.237	0.139
49	0.005	0.085	0.212	0.113	0.192	0.219	0.22	0.14	0.07	0.243	0.243	0.243	0.189	0.23	0.209	0.16	0.231	0.144	0.231	0.222	0.273	0.214	0.236	0.247	0.137	0.291	0.231	0.088	0.242	0.142	0.004
51	0.126	0.246	0.177	0.234	0.15	0.211	0.219	0.193	0.113	0.201	0.205	0.224	0.147	0.207	0.145	0.215	0.197	0.23	0.168	0.205	0.232	0.193	0.216	0.235	0.199	0.273	0.167	0.129	0.226	0.225	0.12	0.125
52	0.241	0.296	0.189	0.29	0.214	0.221	0.187	0.231	0.227	0.215	0.2	0.167	0.21	0.091	0.222	0.234	0.21	0.239	0.217	0.213	0.258	0.206	0.164	0.163	0.194	0.234	0.19	0.221	0.198	0.238	0.235	0.239	0.213
53	0.24	0.334	0.239	0.33	0.191	0.2	0.129	0.236	0.22	0.192	0.155	0.188	0.189	0.196	0.273	0.231	0.223	0.299	0.235	0.219	0.23	0.247	0.195	0.214	0.249	0.218	0.224	0.215	0.26	0.071	0.234	0.237	0.237	0.194
54	0.123	0.236	0.172	0.225	0.147	0.203	0.214	0.188	0.109	0.197	0.2	0.222	0.144	0.204	0.141	0.207	0.193	0.225	0.165	0.201	0.228	0.189	0.212	0.229	0.194	0.268	0.164	0.124	0.222	0.217	0.117	0.121	0.005	0.211	0.23
55	0.198	0.212	0.199	0.179	0.223	0.179	0.2	0.208	0.208	0.232	0.208	0.199	0.22	0.216	0.204	0.203	0.217	0.196	0.222	0.193	0.26	0.2	0.22	0.209	0.171	0.261	0.204	0.19	0.214	0.201	0.192	0.196	0.208	0.223	0.228	0.191
56	0.198	0.213	0.202	0.18	0.224	0.18	0.2	0.208	0.207	0.232	0.209	0.201	0.221	0.217	0.204	0.202	0.218	0.197	0.222	0.193	0.262	0.202	0.222	0.212	0.173	0.263	0.204	0.19	0.22	0.201	0.192	0.196	0.205	0.224	0.23	0.188	0.004
57	0.126	0.248	0.177	0.235	0.15	0.211	0.22	0.193	0.113	0.201	0.205	0.226	0.147	0.208	0.146	0.214	0.198	0.232	0.17	0.205	0.231	0.194	0.217	0.237	0.202	0.275	0.168	0.129	0.227	0.225	0.12	0.126	0.005	0.215	0.237	0.005	0.209	0.206
58	0.144	0.094	0.232	0.161	0.166	0.224	0.233	0.074	0.144	0.204	0.199	0.242	0.165	0.245	0.237	0.149	0.197	0.144	0.217	0.168	0.1	0.226	0.149	0.215	0.137	0.222	0.19	0.124	0.268	0.139	0.138	0.142	0.212	0.25	0.261	0.205	0.211	0.211	0.212
59	0.157	0.093	0.263	0.173	0.185	0.225	0.23	0.092	0.144	0.22	0.226	0.241	0.183	0.247	0.248	0.186	0.2	0.164	0.209	0.169	0.11	0.224	0.161	0.222	0.156	0.206	0.188	0.167	0.3	0.172	0.152	0.156	0.222	0.254	0.261	0.216	0.216	0.216	0.222	0.099
60	0.141	0.09	0.228	0.144	0.173	0.219	0.229	0.074	0.14	0.206	0.198	0.23	0.171	0.238	0.225	0.143	0.201	0.154	0.215	0.156	0.108	0.218	0.153	0.208	0.142	0.228	0.194	0.121	0.264	0.132	0.135	0.138	0.208	0.242	0.26	0.2	0.206	0.207	0.207	0.067	0.116
61	0.156	0.096	0.225	0.162	0.18	0.228	0.235	0.071	0.153	0.213	0.218	0.247	0.177	0.243	0.24	0.158	0.193	0.167	0.212	0.172	0.108	0.23	0.15	0.218	0.155	0.232	0.198	0.12	0.269	0.146	0.151	0.153	0.212	0.249	0.261	0.207	0.222	0.222	0.213	0.088	0.123	0.084
62	0.143	0.087	0.233	0.15	0.223	0.212	0.211	0.16	0.116	0.215	0.213	0.204	0.22	0.218	0.24	0.147	0.219	0.172	0.223	0.212	0.269	0.201	0.219	0.219	0.152	0.256	0.21	0.143	0.237	0.144	0.138	0.141	0.215	0.22	0.223	0.209	0.18	0.18	0.215	0.169	0.144	0.158	0.15
63	0.179	0.104	0.289	0.167	0.288	0.244	0.255	0.137	0.182	0.28	0.283	0.258	0.283	0.263	0.254	0.169	0.201	0.168	0.172	0.161	0.208	0.223	0.218	0.228	0.157	0.209	0.202	0.184	0.308	0.151	0.174	0.177	0.258	0.278	0.28	0.252	0.233	0.234	0.258	0.138	0.129	0.126	0.143	0.182
64	0.144	0.094	0.253	0.133	0.177	0.216	0.216	0.094	0.154	0.206	0.219	0.241	0.173	0.242	0.23	0.157	0.193	0.165	0.208	0.157	0.109	0.209	0.179	0.22	0.154	0.219	0.206	0.143	0.299	0.146	0.142	0.144	0.209	0.254	0.249	0.204	0.22	0.219	0.21	0.107	0.103	0.103	0.107	0.16	0.125
65	0.176	0.119	0.281	0.198	0.207	0.245	0.249	0.107	0.161	0.241	0.248	0.259	0.205	0.268	0.272	0.207	0.218	0.187	0.229	0.188	0.132	0.245	0.181	0.242	0.176	0.225	0.209	0.184	0.32	0.191	0.171	0.174	0.244	0.276	0.28	0.238	0.234	0.235	0.244	0.113	0.011	0.133	0.138	0.161	0.147	0.116
66	0.162	0.062	0.24	0.107	0.357	0.264	0.219	0.145	0.159	0.356	0.322	0.27	0.348	0.238	0.117	0.149	0.183	0.114	0.157	0.213	0.386	0.162	0.305	0.267	0.112	0.345	0.207	0.146	0.232	0.148	0.156	0.16	0.155	0.25	0.309	0.152	0.216	0.217	0.157	0.155	0.169	0.172	0.179	0.179	0.172	0.153	0.194
67	0.149	0.217	0.201	0.206	0.169	0.215	0.209	0.194	0.124	0.215	0.206	0.226	0.164	0.208	0.122	0.203	0.173	0.22	0.132	0.195	0.251	0.19	0.216	0.227	0.192	0.274	0.173	0.108	0.235	0.2	0.144	0.149	0.092	0.218	0.212	0.091	0.196	0.194	0.092	0.21	0.223	0.202	0.213	0.214	0.251	0.207	0.245	0.145
68	0.134	0.078	0.2	0.124	0.219	0.201	0.192	0.147	0.136	0.224	0.209	0.221	0.217	0.207	0.205	0.141	0.2	0.146	0.201	0.182	0.255	0.188	0.216	0.215	0.135	0.24	0.194	0.12	0.224	0.136	0.129	0.132	0.194	0.212	0.218	0.188	0.18	0.18	0.195	0.155	0.157	0.145	0.145	0.112	0.149	0.144	0.178	0.142	0.184
69	0.152	0.085	0.25	0.14	0.272	0.222	0.17	0.143	0.14	0.266	0.23	0.236	0.266	0.233	0.219	0.141	0.217	0.141	0.228	0.201	0.3	0.213	0.241	0.236	0.132	0.265	0.222	0.127	0.258	0.007	0.146	0.15	0.231	0.244	0.077	0.224	0.208	0.208	0.232	0.144	0.177	0.135	0.15	0.148	0.157	0.151	0.196	0.153	0.206
70	0.152	0.097	0.237	0.154	0.164	0.226	0.229	0.109	0.155	0.204	0.215	0.231	0.16	0.247	0.244	0.172	0.214	0.171	0.233	0.175	0.114	0.235	0.146	0.227	0.156	0.236	0.215	0.132	0.283	0.153	0.148	0.151	0.219	0.258	0.256	0.214	0.218	0.217	0.219	0.105	0.108	0.094	0.102	0.166	0.157	0.088	0.126	0.172	0.219
71	0.179	0.329	0.218	0.319	0.176	0.205	0.188	0.235	0.183	0.194	0.171	0.195	0.175	0.19	0.267	0.221	0.23	0.294	0.249	0.217	0.228	0.254	0.185	0.207	0.243	0.223	0.229	0.167	0.235	0.186	0.175	0.178	0.195	0.187	0.116	0.188	0.174	0.175	0.195	0.256	0.256	0.25	0.249	0.161	0.284	0.257	0.276	0.303	0.181
72	0.166	0.061	0.252	0.117	0.36	0.264	0.236	0.158	0.137	0.355	0.33	0.27	0.354	0.257	0.189	0.143	0.242	0.06	0.228	0.217	0.391	0.196	0.304	0.275	0.065	0.352	0.234	0.143	0.237	0.145	0.161	0.164	0.231	0.258	0.317	0.223	0.198	0.198	0.234	0.149	0.165	0.158	0.179	0.153	0.186	0.161	0.188	0.125	0.216
73	0.117	0.025	0.288	0.06	0.414	0.286	0.254	0.122	0.115	0.398	0.378	0.31	0.406	0.297	0.195	0.12	0.246	0.091	0.242	0.247	0.438	0.203	0.35	0.299	0.096	0.383	0.253	0.123	0.282	0.123	0.11	0.114	0.263	0.311	0.349	0.253	0.216	0.217	0.264	0.141	0.134	0.132	0.137	0.119	0.132	0.154	0.161	0.103	0.238
74	0.005	0.08	0.21	0.11	0.188	0.215	0.216	0.136	0.068	0.239	0.239	0.238	0.185	0.227	0.204	0.157	0.227	0.14	0.227	0.216	0.266	0.213	0.232	0.242	0.133	0.286	0.227	0.087	0.239	0.139	0.004	0.005	0.123	0.235	0.235	0.118	0.193	0.193	0.123	0.138	0.151	0.133	0.148	0.138	0.174	0.14	0.17	0.155	0.145
75	0.151	0.092	0.246	0.149	0.197	0.231	0.233	0.086	0.132	0.237	0.221	0.24	0.196	0.243	0.23	0.158	0.19	0.155	0.198	0.161	0.108	0.215	0.156	0.22	0.146	0.204	0.188	0.134	0.276	0.161	0.146	0.149	0.214	0.248	0.254	0.208	0.218	0.217	0.215	0.082	0.083	0.085	0.101	0.155	0.134	0.098	0.099	0.165	0.197
87	0.244	0.363	0.211	0.356	0.149	0.192	0.21	0.22	0.232	0.154	0.153	0.189	0.148	0.199	0.305	0.209	0.218	0.313	0.227	0.206	0.185	0.254	0.169	0.192	0.256	0.186	0.202	0.216	0.252	0.229	0.238	0.243	0.221	0.196	0.167	0.215	0.187	0.188	0.221	0.254	0.229	0.245	0.232	0.151	0.264	0.246	0.252	0.332	0.227
89	0.205	0.215	0.21	0.135	0.197	0.191	0.197	0.199	0.194	0.201	0.188	0.186	0.194	0.214	0.212	0.124	0.203	0.209	0.215	0.191	0.251	0.205	0.217	0.219	0.174	0.247	0.208	0.185	0.235	0.186	0.198	0.203	0.208	0.22	0.21	0.202	0.154	0.155	0.208	0.207	0.225	0.212	0.214	0.195	0.245	0.212	0.245	0.224	0.19
90	0.301	0.374	0.29	0.376	0.206	0.243	0.265	0.21	0.287	0.207	0.204	0.222	0.206	0.24	0.334	0.254	0.074	0.342	0.181	0.161	0.121	0.262	0.159	0.137	0.288	0.045	0.167	0.276	0.323	0.27	0.295	0.299	0.283	0.244	0.227	0.279	0.263	0.264	0.284	0.19	0.183	0.202	0.201	0.257	0.188	0.191	0.202	0.355	0.273
92	0.123	0.239	0.169	0.229	0.147	0.207	0.214	0.189	0.11	0.197	0.201	0.22	0.144	0.201	0.139	0.209	0.191	0.224	0.163	0.199	0.229	0.187	0.211	0.23	0.193	0.269	0.162	0.126	0.217	0.22	0.118	0.123	0.005	0.208	0.232	0.005	0.202	0.201	0.005	0.208	0.217	0.203	0.208	0.209	0.253	0.205	0.24	0.149	0.088
93	0.236	0.281	0.185	0.285	0.203	0.2	0.184	0.222	0.223	0.202	0.194	0.156	0.2	0.102	0.222	0.217	0.211	0.236	0.22	0.199	0.245	0.221	0.141	0.158	0.187	0.236	0.176	0.212	0.187	0.227	0.228	0.233	0.21	0.124	0.202	0.207	0.213	0.216	0.212	0.239	0.244	0.228	0.237	0.211	0.257	0.244	0.265	0.25	0.213
96	0.121	0.24	0.17	0.229	0.144	0.206	0.215	0.19	0.108	0.196	0.199	0.22	0.142	0.202	0.14	0.209	0.192	0.225	0.162	0.199	0.226	0.188	0.211	0.229	0.195	0.269	0.161	0.125	0.22	0.22	0.115	0.12	0.003	0.208	0.23	0.004	0.203	0.201	0.003	0.207	0.217	0.203	0.208	0.21	0.254	0.206	0.239	0.15	0.088
97	0.264	0.38	0.244	0.371	0.132	0.189	0.196	0.168	0.259	0.132	0.109	0.172	0.131	0.199	0.304	0.232	0.157	0.324	0.187	0.156	0.095	0.258	0.13	0.166	0.258	0.129	0.159	0.225	0.294	0.235	0.256	0.262	0.233	0.202	0.161	0.231	0.233	0.235	0.236	0.166	0.178	0.176	0.184	0.241	0.199	0.182	0.197	0.34	0.226
98	0.223	0.252	0.204	0.234	0.178	0.205	0.216	0.211	0.226	0.184	0.199	0.196	0.174	0.205	0.136	0.202	0.171	0.226	0.133	0.197	0.24	0.177	0.219	0.215	0.19	0.247	0.168	0.197	0.237	0.226	0.218	0.222	0.161	0.217	0.22	0.156	0.156	0.156	0.162	0.223	0.217	0.224	0.23	0.201	0.254	0.222	0.238	0.162	0.148
100	0.205	0.199	0.208	0.184	0.274	0.191	0.234	0.208	0.189	0.265	0.253	0.218	0.27	0.237	0.184	0.204	0.207	0.18	0.205	0.205	0.301	0.191	0.251	0.235	0.16	0.299	0.218	0.202	0.215	0.216	0.199	0.204	0.194	0.244	0.276	0.187	0.176	0.177	0.195	0.213	0.241	0.212	0.21	0.21	0.236	0.228	0.262	0.189	0.187
101	0.24	0.249	0.219	0.251	0.234	0.234	0.207	0.195	0.226	0.223	0.215	0.21	0.23	0.189	0.189	0.226	0.158	0.226	0.149	0.163	0.202	0.197	0.181	0.192	0.193	0.194	0.007	0.224	0.236	0.224	0.234	0.237	0.171	0.198	0.233	0.17	0.21	0.211	0.174	0.196	0.195	0.202	0.207	0.218	0.208	0.211	0.214	0.213	0.179
102	0.238	0.292	0.186	0.286	0.21	0.217	0.186	0.228	0.224	0.21	0.196	0.163	0.206	0.088	0.22	0.231	0.207	0.235	0.215	0.21	0.256	0.203	0.161	0.161	0.191	0.231	0.188	0.218	0.195	0.235	0.231	0.235	0.211	0.002	0.192	0.208	0.219	0.221	0.212	0.247	0.25	0.24	0.247	0.217	0.275	0.25	0.271	0.245	0.215
801	0.207	0.318	0.096	0.295	0.062	0.188	0.203	0.181	0.206	0.13	0.138	0.156	0.061	0.174	0.234	0.22	0.214	0.254	0.228	0.206	0.151	0.234	0.152	0.196	0.202	0.23	0.197	0.171	0.06	0.239	0.2	0.205	0.172	0.178	0.194	0.167	0.19	0.193	0.172	0.199	0.21	0.202	0.209	0.214	0.279	0.214	0.231	0.268	0.178
901	0.193	0.282	0.197	0.284	0.207	0.191	0.187	0.223	0.188	0.21	0.193	0.168	0.204	0.142	0.227	0.223	0.222	0.237	0.231	0.207	0.251	0.231	0.164	0.177	0.195	0.229	0.195	0.184	0.211	0.194	0.185	0.189	0.175	0.148	0.158	0.17	0.208	0.21	0.176	0.233	0.246	0.226	0.241	0.205	0.267	0.255	0.268	0.255	0.189
902	0.238	0.273	0.183	0.276	0.22	0.219	0.193	0.231	0.224	0.22	0.209	0.115	0.216	0.107	0.218	0.221	0.226	0.23	0.231	0.212	0.263	0.224	0.166	0.107	0.173	0.251	0.189	0.215	0.183	0.233	0.231	0.236	0.222	0.138	0.224	0.219	0.206	0.21	0.224	0.237	0.254	0.229	0.242	0.216	0.274	0.254	0.276	0.248	0.225
905	0.212	0.204	0.125	0.183	0.287	0.232	0.193	0.223	0.2	0.29	0.267	0.179	0.279	0.178	0.12	0.223	0.168	0.178	0.161	0.197	0.331	0.158	0.232	0.227	0.15	0.298	0.167	0.202	0.094	0.215	0.207	0.21	0.156	0.189	0.254	0.153	0.193	0.195	0.158	0.233	0.248	0.231	0.239	0.218	0.272	0.234	0.269	0.125	0.148
906	0.227	0.307	0.192	0.302	0.163	0.185	0.182	0.205	0.22	0.163	0.159	0.174	0.161	0.144	0.248	0.215	0.204	0.26	0.217	0.189	0.198	0.228	0.142	0.165	0.211	0.197	0.176	0.197	0.212	0.208	0.221	0.225	0.211	0.143	0.171	0.205	0.185	0.187	0.212	0.224	0.219	0.218	0.218	0.175	0.256	0.228	0.241	0.28	0.205
907	0.235	0.273	0.175	0.273	0.214	0.212	0.187	0.224	0.225	0.219	0.205	0.145	0.21	0.112	0.216	0.224	0.22	0.23	0.227	0.208	0.262	0.224	0.163	0.141	0.181	0.244	0.181	0.201	0.165	0.224	0.229	0.233	0.215	0.128	0.216	0.212	0.21	0.214	0.216	0.243	0.248	0.228	0.245	0.219	0.274	0.249	0.269	0.247	0.212
909	0.215	0.22	0.118	0.205	0.266	0.225	0.2	0.22	0.209	0.272	0.248	0.172	0.261	0.156	0.153	0.223	0.186	0.17	0.201	0.2	0.306	0.177	0.218	0.206	0.143	0.287	0.182	0.195	0.079	0.219	0.208	0.213	0.158	0.165	0.241	0.154	0.193	0.194	0.159	0.23	0.248	0.225	0.226	0.211	0.266	0.235	0.27	0.144	0.177
911	0.193	0.172	0.188	0.145	0.254	0.197	0.187	0.2	0.188	0.247	0.236	0.155	0.25	0.13	0.165	0.182	0.204	0.149	0.198	0.187	0.294	0.177	0.201	0.166	0.124	0.269	0.188	0.184	0.192	0.186	0.187	0.192	0.205	0.145	0.238	0.199	0.154	0.155	0.205	0.2	0.215	0.204	0.213	0.188	0.219	0.208	0.235	0.181	0.187
913	0.205	0.161	0.225	0.153	0.319	0.235	0.213	0.216	0.189	0.311	0.295	0.236	0.313	0.201	0.164	0.209	0.212	0.155	0.206	0.176	0.355	0.163	0.256	0.234	0.142	0.31	0.194	0.2	0.218	0.195	0.198	0.202	0.208	0.208	0.276	0.202	0.187	0.188	0.209	0.212	0.218	0.216	0.229	0.211	0.236	0.225	0.239	0.156	0.199
915	0.237	0.273	0.182	0.277	0.217	0.217	0.191	0.229	0.223	0.219	0.208	0.114	0.214	0.104	0.218	0.219	0.226	0.23	0.231	0.212	0.261	0.224	0.164	0.105	0.172	0.249	0.19	0.213	0.182	0.231	0.23	0.235	0.223	0.136	0.221	0.219	0.205	0.208	0.223	0.237	0.252	0.229	0.241	0.215	0.274	0.252	0.274	0.248	0.225
916	0.204	0.2	0.113	0.188	0.273	0.233	0.194	0.215	0.202	0.269	0.25	0.169	0.266	0.168	0.139	0.21	0.188	0.168	0.178	0.201	0.313	0.182	0.223	0.213	0.14	0.284	0.19	0.184	0.109	0.206	0.198	0.203	0.167	0.181	0.243	0.162	0.192	0.194	0.168	0.233	0.235	0.219	0.222	0.202	0.253	0.236	0.259	0.149	0.163
917	0.222	0.256	0.119	0.25	0.234	0.216	0.199	0.227	0.221	0.236	0.223	0.131	0.23	0.133	0.205	0.22	0.216	0.181	0.223	0.212	0.283	0.204	0.183	0.165	0.141	0.266	0.19	0.198	0.089	0.228	0.218	0.221	0.211	0.14	0.229	0.205	0.191	0.195	0.212	0.242	0.254	0.238	0.241	0.209	0.274	0.255	0.274	0.234	0.217
918	0.202	0.181	0.196	0.146	0.268	0.211	0.195	0.211	0.194	0.266	0.253	0.16	0.263	0.152	0.164	0.203	0.206	0.154	0.207	0.192	0.308	0.186	0.213	0.15	0.131	0.278	0.194	0.195	0.197	0.2	0.196	0.2	0.21	0.177	0.251	0.204	0.163	0.165	0.21	0.215	0.222	0.214	0.227	0.202	0.23	0.22	0.242	0.18	0.193
919	0.212	0.234	0.126	0.211	0.257	0.21	0.196	0.222	0.207	0.245	0.242	0.187	0.252	0.196	0.216	0.222	0.232	0.195	0.237	0.205	0.293	0.207	0.217	0.211	0.165	0.286	0.209	0.186	0.108	0.217	0.205	0.208	0.213	0.201	0.233	0.205	0.156	0.159	0.213	0.241	0.26	0.224	0.229	0.192	0.263	0.249	0.28	0.229	0.211
920	0.22	0.243	0.133	0.22	0.267	0.219	0.204	0.231	0.215	0.254	0.251	0.197	0.262	0.204	0.225	0.231	0.241	0.202	0.246	0.214	0.301	0.214	0.226	0.22	0.171	0.294	0.217	0.194	0.114	0.226	0.212	0.217	0.22	0.209	0.241	0.213	0.164	0.166	0.221	0.247	0.269	0.233	0.237	0.202	0.271	0.257	0.289	0.238	0.22
921	0.226	0.238	0.093	0.217	0.255	0.214	0.2	0.224	0.219	0.248	0.235	0.168	0.25	0.153	0.167	0.216	0.205	0.187	0.209	0.198	0.3	0.201	0.203	0.186	0.154	0.29	0.188	0.19	0.03	0.219	0.219	0.224	0.187	0.164	0.233	0.184	0.198	0.201	0.188	0.235	0.265	0.224	0.235	0.22	0.268	0.26	0.287	0.185	0.199
922	0.219	0.219	0.122	0.22	0.284	0.24	0.203	0.225	0.218	0.275	0.257	0.167	0.277	0.165	0.157	0.22	0.198	0.181	0.182	0.21	0.319	0.186	0.223	0.201	0.147	0.297	0.196	0.202	0.107	0.216	0.212	0.218	0.18	0.174	0.24	0.177	0.212	0.215	0.183	0.239	0.256	0.235	0.231	0.22	0.259	0.244	0.28	0.161	0.193
923	0.206	0.217	0.146	0.202	0.228	0.2	0.179	0.195	0.196	0.222	0.208	0.148	0.224	0.132	0.183	0.2	0.201	0.171	0.212	0.189	0.263	0.186	0.181	0.164	0.139	0.258	0.179	0.187	0.114	0.199	0.2	0.204	0.199	0.15	0.215	0.193	0.178	0.181	0.2	0.203	0.222	0.198	0.207	0.191	0.246	0.216	0.245	0.203	0.205
924	0.199	0.206	0.104	0.177	0.286	0.225	0.205	0.221	0.201	0.279	0.268	0.186	0.279	0.183	0.11	0.215	0.18	0.165	0.15	0.196	0.327	0.161	0.232	0.216	0.14	0.304	0.176	0.191	0.073	0.219	0.192	0.197	0.132	0.19	0.25	0.13	0.18	0.181	0.134	0.232	0.251	0.224	0.233	0.208	0.263	0.239	0.275	0.128	0.135
925	0.243	0.335	0.191	0.332	0.132	0.122	0.212	0.225	0.231	0.124	0.123	0.093	0.131	0.178	0.279	0.188	0.225	0.277	0.229	0.216	0.188	0.241	0.173	0.189	0.194	0.222	0.216	0.229	0.211	0.233	0.238	0.242	0.222	0.185	0.187	0.218	0.185	0.186	0.223	0.229	0.232	0.223	0.243	0.196	0.261	0.236	0.254	0.306	0.23
926	0.19	0.206	0.145	0.188	0.26	0.21	0.19	0.205	0.187	0.258	0.251	0.159	0.255	0.165	0.19	0.21	0.214	0.178	0.224	0.201	0.299	0.193	0.212	0.174	0.148	0.275	0.21	0.184	0.127	0.199	0.184	0.188	0.209	0.178	0.228	0.203	0.18	0.183	0.21	0.226	0.235	0.212	0.224	0.191	0.246	0.226	0.256	0.202	0.205
927	0.227	0.224	0.12	0.21	0.282	0.244	0.209	0.234	0.22	0.283	0.258	0.174	0.276	0.175	0.149	0.231	0.185	0.172	0.178	0.214	0.322	0.178	0.226	0.221	0.143	0.299	0.195	0.211	0.097	0.238	0.22	0.226	0.172	0.177	0.262	0.17	0.203	0.205	0.174	0.245	0.25	0.24	0.245	0.219	0.268	0.254	0.269	0.149	0.169
928	0.21	0.243	0.123	0.243	0.23	0.215	0.187	0.215	0.204	0.234	0.222	0.126	0.225	0.132	0.196	0.218	0.212	0.193	0.228	0.197	0.271	0.205	0.177	0.153	0.149	0.262	0.189	0.202	0.097	0.213	0.203	0.208	0.208	0.144	0.225	0.204	0.196	0.2	0.21	0.222	0.246	0.217	0.227	0.212	0.265	0.239	0.267	0.223	0.22
929	0.228	0.232	0.12	0.217	0.287	0.244	0.213	0.238	0.216	0.274	0.26	0.161	0.28	0.166	0.163	0.223	0.206	0.171	0.191	0.222	0.328	0.196	0.229	0.208	0.142	0.301	0.208	0.208	0.094	0.243	0.223	0.229	0.188	0.171	0.257	0.184	0.207	0.208	0.188	0.258	0.256	0.242	0.244	0.207	0.277	0.266	0.278	0.171	0.188
930	0.242	0.263	0.138	0.245	0.226	0.207	0.211	0.224	0.234	0.228	0.235	0.166	0.223	0.163	0.183	0.224	0.21	0.2	0.206	0.202	0.281	0.199	0.198	0.195	0.163	0.274	0.187	0.209	0.09	0.235	0.235	0.24	0.205	0.169	0.235	0.199	0.19	0.192	0.205	0.239	0.251	0.236	0.246	0.213	0.273	0.252	0.272	0.205	0.211
931	0.23	0.24	0.207	0.24	0.218	0.221	0.195	0.183	0.215	0.21	0.201	0.197	0.214	0.176	0.179	0.214	0.146	0.214	0.14	0.152	0.188	0.186	0.169	0.18	0.183	0.18	0.003	0.211	0.225	0.213	0.223	0.227	0.161	0.185	0.219	0.159	0.199	0.198	0.163	0.185	0.184	0.189	0.194	0.207	0.197	0.201	0.202	0.202	0.169
932	0.149	0.084	0.252	0.165	0.175	0.216	0.221	0.086	0.137	0.209	0.216	0.231	0.173	0.238	0.24	0.179	0.191	0.156	0.2	0.162	0.1	0.216	0.152	0.213	0.146	0.195	0.178	0.159	0.29	0.163	0.144	0.147	0.214	0.244	0.252	0.208	0.206	0.206	0.214	0.094	0.004	0.111	0.117	0.136	0.122	0.096	0.006	0.162	0.215
1001	0.215	0.298	0.208	0.294	0.168	0.191	0.054	0.212	0.198	0.178	0.133	0.171	0.164	0.165	0.242	0.201	0.207	0.268	0.211	0.196	0.211	0.226	0.173	0.191	0.219	0.214	0.206	0.182	0.231	0.127	0.209	0.213	0.205	0.165	0.044	0.199	0.193	0.194	0.204	0.239	0.231	0.231	0.23	0.199	0.26	0.225	0.25	0.277	0.183
1002	0.208	0.225	0.203	0.215	0.208	0.172	0.202	0.188	0.186	0.208	0.2	0.205	0.205	0.201	0.19	0.199	0.186	0.198	0.197	0.181	0.228	0.125	0.198	0.203	0.169	0.232	0.187	0.199	0.23	0.212	0.203	0.206	0.186	0.21	0.226	0.181	0.173	0.175	0.189	0.201	0.21	0.196	0.202	0.194	0.222	0.21	0.229	0.209	0.194
1003	0.271	0.382	0.225	0.367	0.093	0.122	0.201	0.216	0.242	0.091	0.092	0.119	0.092	0.203	0.303	0.183	0.218	0.327	0.24	0.205	0.152	0.253	0.155	0.198	0.238	0.202	0.211	0.225	0.291	0.245	0.264	0.269	0.226	0.196	0.165	0.221	0.197	0.2	0.226	0.232	0.221	0.23	0.24	0.216	0.274	0.226	0.24	0.337	0.222
1004	0.219	0.308	0.22	0.299	0.2	0.209	0.177	0.236	0.202	0.201	0.177	0.187	0.196	0.159	0.246	0.224	0.224	0.263	0.236	0.217	0.25	0.241	0.179	0.191	0.219	0.234	0.208	0.181	0.227	0.206	0.213	0.217	0.219	0.158	0.154	0.212	0.204	0.207	0.219	0.246	0.264	0.242	0.255	0.195	0.284	0.251	0.284	0.275	0.179
1005	0.218	0.234	0.072	0.214	0.266	0.227	0.195	0.227	0.208	0.253	0.25	0.13	0.26	0.164	0.203	0.22	0.223	0.157	0.229	0.208	0.306	0.193	0.207	0.201	0.124	0.295	0.207	0.201	0.028	0.221	0.211	0.215	0.207	0.164	0.239	0.203	0.187	0.19	0.208	0.244	0.262	0.232	0.233	0.202	0.275	0.255	0.284	0.213	0.225
1006	0.124	0.072	0.243	0.131	0.266	0.214	0.164	0.151	0.132	0.256	0.224	0.214	0.261	0.205	0.211	0.143	0.203	0.131	0.214	0.204	0.301	0.189	0.233	0.219	0.122	0.261	0.212	0.14	0.24	0.082	0.119	0.121	0.219	0.21	0.066	0.212	0.201	0.201	0.218	0.16	0.15	0.154	0.166	0.125	0.166	0.158	0.17	0.147	0.216
1007	0.138	0.068	0.213	0.14	0.264	0.214	0.186	0.141	0.144	0.259	0.24	0.194	0.258	0.163	0.181	0.137	0.199	0.113	0.202	0.19	0.298	0.189	0.2	0.185	0.103	0.269	0.18	0.143	0.209	0.126	0.132	0.136	0.199	0.165	0.243	0.192	0.19	0.192	0.199	0.141	0.164	0.14	0.148	0.153	0.152	0.172	0.183	0.128	0.198
1008	0.214	0.206	0.138	0.181	0.312	0.255	0.213	0.232	0.208	0.313	0.285	0.224	0.306	0.201	0.125	0.238	0.206	0.188	0.166	0.214	0.352	0.178	0.26	0.244	0.168	0.321	0.184	0.209	0.112	0.228	0.209	0.213	0.154	0.197	0.27	0.151	0.2	0.201	0.155	0.25	0.268	0.241	0.243	0.225	0.279	0.259	0.29	0.145	0.14
1009	0.269	0.371	0.22	0.375	0.112	0.166	0.234	0.24	0.243	0.115	0.119	0.162	0.111	0.213	0.324	0.168	0.246	0.331	0.25	0.214	0.176	0.288	0.163	0.203	0.261	0.219	0.232	0.233	0.274	0.256	0.264	0.269	0.231	0.213	0.199	0.227	0.219	0.22	0.23	0.251	0.243	0.239	0.245	0.207	0.277	0.251	0.262	0.348	0.234
1011	0.093	0.006	0.284	0.051	0.401	0.28	0.243	0.096	0.083	0.396	0.367	0.303	0.395	0.288	0.19	0.089	0.238	0.067	0.238	0.232	0.429	0.202	0.336	0.292	0.074	0.37	0.251	0.085	0.279	0.085	0.086	0.089	0.25	0.301	0.338	0.242	0.217	0.217	0.253	0.099	0.099	0.096	0.101	0.093	0.111	0.1	0.126	0.067	0.224
1012	0.236	0.373	0.205	0.379	0.061	0.155	0.217	0.186	0.218	0.093	0.081	0.163	0.06	0.213	0.313	0.21	0.238	0.327	0.244	0.22	0.133	0.267	0.148	0.209	0.256	0.213	0.218	0.202	0.288	0.241	0.228	0.235	0.195	0.209	0.184	0.189	0.216	0.216	0.195	0.21	0.227	0.206	0.209	0.225	0.275	0.218	0.248	0.332	0.208
1013	0.219	0.212	0.135	0.191	0.296	0.241	0.204	0.23	0.209	0.299	0.273	0.187	0.288	0.189	0.129	0.23	0.176	0.187	0.167	0.206	0.337	0.165	0.241	0.236	0.159	0.305	0.176	0.21	0.104	0.224	0.215	0.218	0.164	0.199	0.261	0.161	0.201	0.203	0.166	0.24	0.256	0.239	0.247	0.227	0.28	0.243	0.276	0.134	0.155
1014	0.198	0.402	0.177	0.398	0.003	0.17	0.238	0.153	0.192	0.061	0.081	0.175	0.002	0.217	0.322	0.22	0.249	0.348	0.266	0.236	0.071	0.29	0.119	0.217	0.276	0.218	0.229	0.17	0.295	0.267	0.191	0.196	0.155	0.216	0.195	0.153	0.229	0.229	0.155	0.171	0.189	0.178	0.184	0.226	0.29	0.181	0.211	0.359	0.174
1017	0.285	0.381	0.251	0.366	0.117	0.153	0.207	0.224	0.271	0.119	0.095	0.141	0.117	0.2	0.307	0.203	0.227	0.334	0.251	0.214	0.169	0.282	0.173	0.195	0.252	0.2	0.218	0.234	0.302	0.243	0.279	0.284	0.24	0.21	0.177	0.235	0.211	0.214	0.24	0.236	0.24	0.228	0.246	0.236	0.281	0.231	0.26	0.339	0.236
1018	0.236	0.28	0.182	0.28	0.208	0.194	0.179	0.215	0.221	0.208	0.19	0.16	0.204	0.116	0.212	0.221	0.21	0.231	0.214	0.197	0.245	0.217	0.144	0.162	0.185	0.232	0.177	0.207	0.19	0.222	0.228	0.235	0.202	0.117	0.201	0.197	0.197	0.199	0.204	0.232	0.241	0.226	0.239	0.22	0.263	0.241	0.262	0.24	0.2
1019	0.125	0.072	0.245	0.131	0.267	0.214	0.164	0.153	0.133	0.257	0.224	0.216	0.262	0.207	0.212	0.143	0.204	0.132	0.215	0.207	0.302	0.189	0.235	0.221	0.125	0.262	0.215	0.141	0.241	0.081	0.12	0.123	0.221	0.212	0.062	0.213	0.202	0.203	0.221	0.162	0.151	0.157	0.169	0.126	0.167	0.16	0.172	0.147	0.219
1021	0.2	0.289	0.206	0.29	0.197	0.194	0.181	0.226	0.188	0.196	0.185	0.179	0.194	0.156	0.247	0.208	0.224	0.249	0.23	0.217	0.241	0.235	0.168	0.183	0.204	0.233	0.203	0.176	0.217	0.192	0.195	0.198	0.189	0.151	0.148	0.185	0.209	0.211	0.189	0.229	0.252	0.232	0.241	0.189	0.265	0.248	0.275	0.265	0.199
1022	0.214	0.221	0.232	0.207	0.252	0.217	0.2	0.198	0.202	0.257	0.236	0.235	0.247	0.229	0.199	0.22	0.185	0.213	0.188	0.185	0.252	0.071	0.224	0.226	0.189	0.214	0.194	0.199	0.248	0.206	0.209	0.213	0.208	0.229	0.227	0.201	0.196	0.196	0.21	0.216	0.212	0.216	0.22	0.21	0.224	0.207	0.232	0.212	0.205
1024	0.254	0.401	0.218	0.406	0.065	0.167	0.242	0.21	0.243	0.003	0.117	0.168	0.065	0.224	0.335	0.233	0.247	0.344	0.27	0.233	0.127	0.291	0.161	0.22	0.27	0.232	0.225	0.227	0.292	0.267	0.248	0.252	0.211	0.225	0.202	0.207	0.242	0.242	0.211	0.213	0.228	0.215	0.222	0.226	0.289	0.216	0.248	0.364	0.226
1025	0.136	0.295	0.215	0.284	0.2	0.192	0.18	0.232	0.131	0.201	0.18	0.185	0.197	0.184	0.249	0.218	0.232	0.26	0.239	0.216	0.259	0.242	0.199	0.202	0.218	0.23	0.223	0.137	0.217	0.165	0.132	0.134	0.153	0.185	0.098	0.149	0.203	0.205	0.153	0.243	0.266	0.241	0.247	0.188	0.276	0.257	0.286	0.273	0.147
1026	0.204	0.295	0.21	0.294	0.201	0.199	0.183	0.231	0.192	0.201	0.188	0.182	0.199	0.16	0.252	0.214	0.226	0.255	0.231	0.22	0.246	0.239	0.173	0.186	0.208	0.236	0.208	0.179	0.22	0.195	0.199	0.202	0.192	0.157	0.15	0.188	0.213	0.215	0.194	0.235	0.259	0.237	0.245	0.193	0.269	0.254	0.279	0.268	0.202
1027	0.148	0.086	0.217	0.151	0.169	0.218	0.225	0.066	0.145	0.202	0.209	0.238	0.167	0.234	0.23	0.151	0.183	0.158	0.203	0.162	0.096	0.222	0.14	0.207	0.148	0.221	0.19	0.112	0.26	0.137	0.142	0.145	0.205	0.241	0.251	0.198	0.213	0.213	0.204	0.081	0.116	0.076	0.005	0.141	0.136	0.099	0.13	0.17	0.204
1028	0.091	0.081	0.207	0.125	0.167	0.217	0.203	0.139	0.1	0.222	0.202	0.231	0.164	0.218	0.211	0.14	0.216	0.139	0.229	0.207	0.245	0.213	0.21	0.235	0.129	0.284	0.223	0.005	0.231	0.125	0.087	0.089	0.132	0.23	0.219	0.126	0.196	0.195	0.132	0.125	0.169	0.123	0.121	0.147	0.186	0.145	0.187	0.151	0.111
1029	0.269	0.371	0.221	0.377	0.114	0.166	0.235	0.241	0.244	0.117	0.12	0.162	0.112	0.213	0.326	0.168	0.248	0.332	0.25	0.214	0.177	0.288	0.164	0.203	0.261	0.22	0.232	0.233	0.275	0.257	0.263	0.268	0.231	0.213	0.2	0.227	0.22	0.22	0.231	0.252	0.243	0.239	0.245	0.207	0.278	0.252	0.262	0.35	0.236
1030	0.132	0.29	0.21	0.279	0.196	0.186	0.174	0.228	0.125	0.196	0.174	0.18	0.193	0.179	0.244	0.213	0.228	0.255	0.234	0.209	0.252	0.239	0.194	0.198	0.211	0.225	0.217	0.133	0.212	0.16	0.127	0.13	0.148	0.18	0.094	0.145	0.198	0.201	0.149	0.239	0.261	0.236	0.242	0.182	0.272	0.25	0.28	0.268	0.141
1031	0.204	0.302	0.102	0.281	0.075	0.186	0.153	0.179	0.203	0.139	0.138	0.156	0.073	0.167	0.226	0.215	0.213	0.245	0.225	0.2	0.159	0.225	0.154	0.195	0.195	0.23	0.192	0.166	0.073	0.221	0.197	0.201	0.17	0.171	0.18	0.165	0.188	0.19	0.17	0.198	0.209	0.2	0.207	0.206	0.273	0.21	0.229	0.257	0.174
1032	0.231	0.246	0.219	0.241	0.244	0.225	0.008	0.228	0.218	0.242	0.205	0.215	0.24	0.187	0.228	0.226	0.226	0.232	0.23	0.207	0.277	0.21	0.216	0.221	0.201	0.262	0.206	0.205	0.234	0.173	0.224	0.227	0.225	0.198	0.139	0.22	0.208	0.209	0.226	0.239	0.237	0.237	0.243	0.219	0.264	0.224	0.259	0.229	0.216
1033	0.213	0.329	0.221	0.322	0.177	0.192	0.182	0.248	0.191	0.19	0.172	0.183	0.175	0.183	0.269	0.225	0.228	0.276	0.235	0.22	0.243	0.251	0.194	0.204	0.229	0.213	0.219	0.177	0.241	0.197	0.207	0.21	0.196	0.177	0.122	0.192	0.195	0.197	0.196	0.259	0.254	0.259	0.265	0.148	0.29	0.263	0.274	0.294	0.188
1034	0.226	0.246	0.171	0.247	0.224	0.081	0.213	0.219	0.213	0.217	0.208	0.151	0.22	0.179	0.2	0.212	0.21	0.2	0.204	0.206	0.267	0.206	0.206	0.208	0.16	0.263	0.208	0.207	0.177	0.217	0.219	0.226	0.192	0.19	0.213	0.187	0.198	0.199	0.193	0.241	0.234	0.235	0.233	0.213	0.261	0.239	0.254	0.203	0.202
1035	0.071	0.077	0.196	0.13	0.187	0.209	0.209	0.137	0.004	0.232	0.227	0.219	0.185	0.218	0.201	0.148	0.218	0.153	0.222	0.204	0.272	0.204	0.222	0.234	0.141	0.271	0.216	0.099	0.237	0.136	0.067	0.069	0.114	0.225	0.219	0.11	0.205	0.204	0.114	0.143	0.145	0.14	0.152	0.117	0.182	0.154	0.162	0.156	0.123
1037	0.207	0.176	0.217	0.157	0.328	0.242	0.217	0.226	0.206	0.326	0.298	0.239	0.315	0.199	0.005	0.226	0.166	0.173	0.146	0.178	0.362	0.157	0.27	0.201	0.158	0.318	0.181	0.198	0.209	0.209	0.202	0.205	0.142	0.215	0.271	0.139	0.198	0.2	0.144	0.235	0.246	0.222	0.238	0.237	0.251	0.226	0.269	0.111	0.119
1038	0.228	0.228	0.118	0.214	0.294	0.252	0.214	0.238	0.216	0.283	0.268	0.162	0.288	0.166	0.162	0.224	0.207	0.169	0.19	0.224	0.335	0.195	0.232	0.21	0.14	0.304	0.208	0.207	0.091	0.244	0.223	0.228	0.189	0.171	0.261	0.184	0.207	0.209	0.189	0.259	0.257	0.243	0.245	0.207	0.278	0.267	0.278	0.168	0.187
1039	0.246	0.295	0.174	0.289	0.177	0.152	0.211	0.232	0.225	0.163	0.162	0.005	0.174	0.165	0.247	0.178	0.219	0.237	0.229	0.221	0.228	0.225	0.175	0.162	0.126	0.22	0.212	0.225	0.177	0.226	0.24	0.245	0.23	0.172	0.191	0.225	0.204	0.205	0.231	0.245	0.245	0.232	0.25	0.209	0.261	0.244	0.264	0.271	0.231
1040	0.145	0.081	0.238	0.134	0.259	0.21	0.162	0.137	0.135	0.254	0.22	0.216	0.254	0.221	0.21	0.134	0.207	0.135	0.218	0.194	0.29	0.205	0.231	0.224	0.125	0.257	0.213	0.123	0.247	0.006	0.14	0.143	0.221	0.231	0.072	0.213	0.198	0.198	0.222	0.14	0.171	0.131	0.144	0.141	0.151	0.145	0.191	0.146	0.198
1041	0.208	0.193	0.114	0.172	0.31	0.241	0.207	0.225	0.193	0.302	0.28	0.189	0.304	0.203	0.12	0.21	0.182	0.183	0.161	0.202	0.346	0.181	0.255	0.238	0.154	0.31	0.172	0.191	0.087	0.214	0.201	0.207	0.135	0.212	0.275	0.131	0.18	0.18	0.134	0.232	0.249	0.226	0.23	0.207	0.265	0.248	0.272	0.128	0.122
1043	0.217	0.225	0.103	0.212	0.287	0.244	0.209	0.228	0.217	0.279	0.265	0.197	0.281	0.181	0.171	0.233	0.227	0.189	0.199	0.221	0.323	0.202	0.229	0.224	0.163	0.309	0.209	0.207	0.084	0.227	0.211	0.214	0.186	0.188	0.256	0.183	0.199	0.201	0.188	0.245	0.268	0.241	0.236	0.211	0.269	0.263	0.289	0.17	0.189
1044	0.235	0.254	0.08	0.238	0.275	0.247	0.198	0.239	0.226	0.268	0.255	0.167	0.269	0.16	0.187	0.235	0.223	0.205	0.213	0.215	0.316	0.197	0.215	0.198	0.168	0.297	0.201	0.22	0.096	0.235	0.228	0.233	0.197	0.163	0.245	0.192	0.203	0.206	0.198	0.256	0.274	0.247	0.251	0.223	0.288	0.264	0.295	0.194	0.213
1045	0.242	0.308	0.126	0.277	0.176	0.174	0.197	0.225	0.234	0.17	0.167	0.142	0.173	0.177	0.239	0.21	0.221	0.227	0.226	0.203	0.227	0.214	0.183	0.194	0.177	0.246	0.206	0.21	0.119	0.237	0.235	0.24	0.218	0.17	0.207	0.211	0.137	0.14	0.218	0.245	0.247	0.235	0.235	0.198	0.267	0.233	0.266	0.273	0.213
1046	0.102	0.096	0.22	0.14	0.18	0.228	0.215	0.148	0.11	0.233	0.213	0.243	0.177	0.231	0.225	0.149	0.23	0.152	0.243	0.218	0.258	0.225	0.221	0.249	0.142	0.294	0.234	0.007	0.244	0.135	0.096	0.099	0.144	0.242	0.232	0.138	0.207	0.206	0.143	0.133	0.179	0.133	0.131	0.157	0.195	0.154	0.197	0.161	0.123
1047	0.247	0.255	0.136	0.256	0.254	0.23	0.203	0.245	0.228	0.244	0.242	0.062	0.25	0.135	0.213	0.214	0.228	0.193	0.236	0.228	0.299	0.214	0.191	0.14	0.131	0.274	0.208	0.22	0.103	0.239	0.241	0.246	0.229	0.147	0.238	0.224	0.204	0.206	0.229	0.258	0.265	0.245	0.253	0.213	0.28	0.268	0.287	0.231	0.233
1048	0.228	0.329	0.17	0.323	0.082	0.149	0.175	0.172	0.21	0.108	0.007	0.142	0.081	0.168	0.256	0.188	0.206	0.273	0.223	0.194	0.142	0.235	0.138	0.185	0.211	0.203	0.184	0.179	0.2	0.205	0.221	0.227	0.185	0.172	0.146	0.181	0.189	0.191	0.184	0.19	0.217	0.187	0.206	0.198	0.266	0.209	0.236	0.279	0.187
1049	0.231	0.244	0.099	0.221	0.259	0.218	0.203	0.228	0.224	0.252	0.237	0.173	0.254	0.157	0.172	0.222	0.209	0.192	0.215	0.203	0.303	0.206	0.208	0.192	0.159	0.294	0.192	0.194	0.037	0.225	0.224	0.229	0.192	0.169	0.236	0.188	0.2	0.204	0.193	0.24	0.268	0.229	0.239	0.224	0.273	0.262	0.291	0.19	0.204
1050	0.217	0.241	0.111	0.223	0.246	0.211	0.196	0.221	0.206	0.251	0.234	0.162	0.241	0.161	0.191	0.224	0.216	0.213	0.219	0.208	0.288	0.207	0.203	0.183	0.173	0.273	0.2	0.193	0.138	0.229	0.21	0.214	0.19	0.173	0.237	0.185	0.186	0.187	0.191	0.24	0.251	0.228	0.24	0.197	0.273	0.25	0.271	0.2	0.183
1051	0.232	0.19	0.246	0.185	0.335	0.256	0.23	0.235	0.214	0.33	0.303	0.249	0.33	0.209	0.15	0.222	0.174	0.181	0.178	0.214	0.368	0.163	0.274	0.249	0.167	0.324	0.19	0.219	0.222	0.227	0.226	0.23	0.19	0.217	0.292	0.189	0.22	0.223	0.192	0.232	0.255	0.241	0.239	0.229	0.256	0.249	0.276	0.143	0.188
1052	0.217	0.239	0.185	0.228	0.221	0.176	0.183	0.209	0.206	0.222	0.214	0.149	0.218	0.137	0.198	0.21	0.21	0.205	0.219	0.193	0.262	0.213	0.18	0.149	0.163	0.258	0.187	0.186	0.184	0.228	0.212	0.216	0.203	0.164	0.218	0.198	0.179	0.181	0.203	0.225	0.234	0.217	0.228	0.197	0.253	0.236	0.257	0.228	0.193
1053	0.221	0.243	0.188	0.232	0.225	0.179	0.187	0.211	0.21	0.225	0.217	0.154	0.221	0.142	0.201	0.215	0.212	0.208	0.222	0.195	0.264	0.216	0.182	0.152	0.167	0.259	0.19	0.189	0.187	0.23	0.215	0.219	0.208	0.167	0.221	0.202	0.181	0.184	0.207	0.229	0.239	0.221	0.232	0.201	0.256	0.239	0.261	0.232	0.198
1054	0.092	0.151	0.122	0.177	0.256	0.241	0.233	0.192	0.142	0.267	0.262	0.195	0.251	0.206	0.212	0.197	0.234	0.165	0.242	0.231	0.313	0.23	0.242	0.232	0.144	0.31	0.225	0.158	0.066	0.192	0.087	0.09	0.191	0.217	0.267	0.186	0.206	0.208	0.192	0.198	0.221	0.186	0.195	0.183	0.232	0.209	0.241	0.199	0.214
1055	0.229	0.273	0.147	0.274	0.212	0.21	0.196	0.227	0.22	0.211	0.2	0.147	0.209	0.155	0.227	0.213	0.222	0.216	0.229	0.206	0.26	0.212	0.195	0.175	0.172	0.251	0.204	0.213	0.117	0.224	0.223	0.226	0.219	0.162	0.217	0.214	0.167	0.169	0.22	0.234	0.249	0.233	0.237	0.207	0.273	0.247	0.269	0.252	0.229
1056	0.141	0.094	0.23	0.16	0.166	0.224	0.23	0.074	0.143	0.203	0.198	0.241	0.164	0.244	0.236	0.147	0.197	0.143	0.218	0.168	0.099	0.226	0.149	0.214	0.136	0.222	0.191	0.122	0.267	0.138	0.136	0.139	0.212	0.25	0.26	0.204	0.209	0.21	0.212	0.004	0.098	0.066	0.087	0.17	0.138	0.106	0.113	0.153	0.21
1060	0.221	0.243	0.189	0.232	0.227	0.18	0.188	0.212	0.21	0.226	0.219	0.154	0.223	0.143	0.203	0.215	0.214	0.209	0.222	0.198	0.267	0.217	0.185	0.154	0.168	0.263	0.192	0.19	0.189	0.231	0.215	0.219	0.209	0.169	0.223	0.203	0.184	0.185	0.208	0.23	0.238	0.221	0.233	0.201	0.258	0.24	0.26	0.231	0.198
1061	0.247	0.374	0.211	0.365	0.141	0.187	0.213	0.235	0.248	0.153	0.147	0.176	0.14	0.193	0.306	0.209	0.232	0.316	0.236	0.22	0.195	0.257	0.177	0.195	0.253	0.203	0.218	0.222	0.243	0.241	0.241	0.244	0.226	0.191	0.181	0.216	0.07	0.073	0.226	0.25	0.245	0.25	0.254	0.163	0.278	0.255	0.267	0.342	0.226
1062	0.21	0.19	0.128	0.184	0.29	0.24	0.203	0.213	0.197	0.279	0.272	0.181	0.283	0.176	0.128	0.208	0.156	0.166	0.145	0.198	0.323	0.165	0.242	0.226	0.143	0.295	0.174	0.194	0.104	0.206	0.205	0.209	0.153	0.195	0.25	0.151	0.196	0.198	0.154	0.228	0.248	0.221	0.217	0.203	0.251	0.237	0.271	0.122	0.136
1063	0.249	0.309	0.147	0.299	0.218	0.22	0.203	0.248	0.238	0.207	0.205	0.156	0.216	0.162	0.251	0.223	0.242	0.243	0.241	0.225	0.271	0.228	0.198	0.183	0.194	0.268	0.21	0.226	0.129	0.243	0.243	0.247	0.224	0.171	0.221	0.218	0.155	0.158	0.225	0.261	0.276	0.254	0.258	0.208	0.292	0.277	0.297	0.28	0.235
1064	0.215	0.198	0.151	0.183	0.309	0.245	0.217	0.235	0.208	0.306	0.281	0.176	0.301	0.189	0.121	0.221	0.184	0.154	0.152	0.211	0.348	0.165	0.253	0.227	0.131	0.316	0.19	0.206	0.117	0.228	0.209	0.214	0.146	0.2	0.27	0.143	0.199	0.2	0.147	0.245	0.246	0.239	0.241	0.216	0.264	0.237	0.268	0.133	0.148
1065	0.239	0.244	0.151	0.232	0.265	0.212	0.211	0.237	0.223	0.258	0.248	0.18	0.26	0.174	0.186	0.22	0.222	0.211	0.212	0.226	0.304	0.216	0.216	0.198	0.174	0.291	0.217	0.2	0.133	0.243	0.233	0.239	0.206	0.184	0.245	0.199	0.187	0.189	0.204	0.254	0.255	0.242	0.246	0.208	0.267	0.265	0.277	0.202	0.193
1066	0.167	0.286	0.184	0.292	0.158	0.205	0.191	0.209	0.143	0.173	0.177	0.188	0.156	0.162	0.235	0.212	0.229	0.239	0.234	0.209	0.217	0.243	0.176	0.195	0.202	0.241	0.203	0.139	0.21	0.216	0.158	0.163	0.126	0.167	0.185	0.124	0.208	0.207	0.127	0.228	0.238	0.224	0.229	0.202	0.273	0.24	0.259	0.265	0.142
1067	0.213	0.171	0.247	0.155	0.347	0.237	0.223	0.227	0.213	0.335	0.322	0.258	0.339	0.221	0.097	0.239	0.222	0.164	0.217	0.155	0.373	0.175	0.292	0.216	0.151	0.349	0.228	0.212	0.231	0.213	0.207	0.211	0.213	0.238	0.295	0.206	0.19	0.189	0.215	0.241	0.243	0.226	0.244	0.225	0.249	0.238	0.265	0.162	0.218
1068	0.192	0.178	0.201	0.166	0.299	0.23	0.2	0.216	0.177	0.294	0.279	0.218	0.291	0.185	0.104	0.204	0.21	0.168	0.216	0.173	0.334	0.173	0.243	0.179	0.15	0.307	0.195	0.196	0.188	0.201	0.185	0.189	0.19	0.191	0.259	0.185	0.2	0.201	0.19	0.222	0.226	0.211	0.231	0.209	0.248	0.229	0.248	0.17	0.199
1069	0.249	0.366	0.231	0.368	0.127	0.206	0.22	0.167	0.247	0.148	0.155	0.209	0.125	0.203	0.305	0.249	0.21	0.319	0.239	0.187	0.087	0.263	0.13	0.19	0.263	0.199	0.199	0.225	0.277	0.245	0.242	0.246	0.233	0.207	0.194	0.228	0.224	0.226	0.234	0.177	0.188	0.186	0.179	0.233	0.233	0.169	0.207	0.33	0.239
1070	0.161	0.098	0.264	0.177	0.189	0.228	0.233	0.096	0.148	0.223	0.229	0.242	0.188	0.25	0.253	0.191	0.203	0.169	0.21	0.173	0.113	0.227	0.165	0.226	0.159	0.208	0.188	0.17	0.302	0.175	0.157	0.16	0.226	0.257	0.264	0.22	0.218	0.218	0.226	0.103	0.007	0.12	0.127	0.147	0.133	0.105	0.012	0.175	0.228
1071	0.199	0.32	0.077	0.3	0.073	0.2	0.221	0.187	0.189	0.145	0.148	0.166	0.072	0.199	0.256	0.221	0.237	0.258	0.247	0.228	0.177	0.258	0.165	0.225	0.205	0.253	0.217	0.17	0.072	0.248	0.191	0.196	0.169	0.205	0.213	0.164	0.196	0.198	0.169	0.208	0.234	0.215	0.212	0.227	0.285	0.236	0.255	0.28	0.181
1072	0.222	0.242	0.189	0.231	0.226	0.18	0.188	0.211	0.211	0.227	0.219	0.155	0.222	0.144	0.203	0.214	0.215	0.21	0.222	0.197	0.267	0.216	0.185	0.155	0.168	0.263	0.191	0.191	0.189	0.23	0.217	0.22	0.208	0.169	0.223	0.203	0.184	0.187	0.207	0.228	0.236	0.221	0.232	0.202	0.255	0.24	0.26	0.232	0.199
1073	0.136	0.088	0.219	0.138	0.171	0.214	0.22	0.074	0.137	0.202	0.194	0.222	0.168	0.226	0.211	0.14	0.194	0.148	0.206	0.15	0.108	0.21	0.148	0.2	0.136	0.225	0.186	0.119	0.251	0.128	0.13	0.135	0.199	0.231	0.252	0.192	0.199	0.199	0.2	0.067	0.114	0.008	0.083	0.155	0.124	0.102	0.132	0.164	0.194
1074	0.215	0.239	0.182	0.228	0.214	0.175	0.181	0.205	0.204	0.217	0.209	0.149	0.21	0.138	0.198	0.206	0.209	0.205	0.218	0.192	0.258	0.211	0.177	0.148	0.163	0.255	0.186	0.184	0.184	0.226	0.209	0.213	0.202	0.163	0.215	0.195	0.177	0.18	0.2	0.223	0.231	0.214	0.227	0.196	0.25	0.233	0.254	0.226	0.192
1075	0.232	0.383	0.214	0.39	0.035	0.172	0.238	0.193	0.224	0.095	0.102	0.165	0.035	0.218	0.324	0.133	0.24	0.338	0.259	0.235	0.129	0.286	0.15	0.216	0.264	0.212	0.225	0.195	0.28	0.261	0.224	0.23	0.189	0.219	0.199	0.184	0.224	0.225	0.188	0.206	0.219	0.208	0.216	0.231	0.287	0.215	0.24	0.35	0.214
1076	0.256	0.376	0.219	0.374	0.086	0.168	0.205	0.191	0.239	0.118	0.005	0.168	0.085	0.208	0.308	0.213	0.239	0.322	0.255	0.223	0.148	0.274	0.158	0.216	0.253	0.218	0.215	0.206	0.278	0.233	0.251	0.255	0.215	0.21	0.165	0.211	0.219	0.221	0.215	0.208	0.236	0.207	0.228	0.224	0.292	0.229	0.258	0.334	0.217
1077	0.224	0.185	0.231	0.17	0.328	0.242	0.199	0.234	0.204	0.312	0.296	0.251	0.32	0.212	0.114	0.229	0.171	0.185	0.148	0.2	0.361	0.176	0.275	0.246	0.167	0.331	0.18	0.212	0.231	0.224	0.217	0.222	0.151	0.23	0.287	0.15	0.202	0.203	0.153	0.248	0.243	0.237	0.246	0.221	0.261	0.226	0.262	0.114	0.143
1078	0.259	0.376	0.218	0.37	0.104	0.153	0.175	0.205	0.243	0.103	0.066	0.144	0.103	0.191	0.301	0.211	0.23	0.315	0.241	0.221	0.153	0.259	0.164	0.206	0.241	0.21	0.212	0.217	0.278	0.206	0.252	0.258	0.219	0.191	0.119	0.215	0.209	0.21	0.219	0.228	0.233	0.22	0.238	0.221	0.284	0.232	0.254	0.33	0.214
1079	0.134	0.069	0.207	0.121	0.294	0.157	0.226	0.139	0.132	0.281	0.276	0.193	0.287	0.222	0.195	0.138	0.223	0.122	0.222	0.217	0.337	0.198	0.262	0.229	0.111	0.314	0.221	0.152	0.205	0.127	0.129	0.132	0.222	0.221	0.258	0.215	0.199	0.199	0.224	0.157	0.165	0.146	0.182	0.144	0.182	0.165	0.183	0.136	0.209
1080	0.226	0.239	0.214	0.233	0.24	0.221	0.007	0.223	0.213	0.239	0.201	0.209	0.235	0.182	0.221	0.22	0.22	0.225	0.224	0.202	0.272	0.206	0.211	0.215	0.194	0.257	0.201	0.201	0.231	0.169	0.22	0.224	0.223	0.19	0.135	0.217	0.203	0.204	0.223	0.235	0.232	0.233	0.236	0.213	0.258	0.22	0.253	0.221	0.212
1081	0.218	0.193	0.21	0.158	0.328	0.237	0.226	0.235	0.202	0.317	0.3	0.227	0.323	0.225	0.174	0.232	0.238	0.05	0.226	0.21	0.353	0.194	0.271	0.249	0.056	0.328	0.229	0.214	0.195	0.236	0.213	0.216	0.22	0.232	0.294	0.213	0.17	0.171	0.22	0.241	0.236	0.238	0.251	0.226	0.255	0.244	0.256	0.191	0.211
1082	0.205	0.401	0.18	0.399	0.005	0.172	0.239	0.157	0.196	0.067	0.088	0.179	0.004	0.219	0.32	0.226	0.251	0.348	0.267	0.237	0.078	0.288	0.122	0.22	0.278	0.222	0.23	0.174	0.295	0.27	0.196	0.201	0.161	0.219	0.197	0.157	0.23	0.231	0.16	0.175	0.192	0.182	0.188	0.229	0.293	0.185	0.215	0.358	0.177
1083	0.227	0.242	0.127	0.226	0.281	0.257	0.221	0.238	0.223	0.285	0.261	0.19	0.276	0.186	0.178	0.228	0.233	0.188	0.208	0.223	0.319	0.2	0.23	0.219	0.162	0.308	0.212	0.209	0.107	0.247	0.22	0.225	0.183	0.187	0.266	0.179	0.2	0.202	0.186	0.257	0.267	0.242	0.244	0.221	0.282	0.267	0.29	0.192	0.187
1084	0.296	0.387	0.296	0.377	0.227	0.234	0.274	0.266	0.289	0.22	0.235	0.24	0.225	0.281	0.346	0.273	0.225	0.354	0.223	0.225	0.214	0.274	0.226	0.207	0.3	0.161	0.243	0.29	0.348	0.28	0.289	0.293	0.283	0.274	0.242	0.277	0.254	0.256	0.285	0.27	0.251	0.275	0.274	0.257	0.248	0.257	0.271	0.367	0.289
1085	0.088	0.347	0.191	0.337	0.058	0.195	0.215	0.186	0.081	0.126	0.134	0.2	0.058	0.2	0.278	0.219	0.243	0.303	0.25	0.228	0.156	0.272	0.16	0.219	0.251	0.234	0.227	0.078	0.26	0.224	0.08	0.085	0.075	0.208	0.164	0.073	0.219	0.218	0.075	0.205	0.239	0.214	0.208	0.211	0.286	0.219	0.259	0.319	0.077
1086	0.273	0.386	0.237	0.392	0.127	0.171	0.237	0.239	0.254	0.134	0.126	0.154	0.126	0.227	0.335	0.085	0.253	0.346	0.27	0.241	0.19	0.294	0.178	0.218	0.263	0.229	0.245	0.24	0.286	0.26	0.267	0.272	0.249	0.226	0.197	0.242	0.218	0.22	0.248	0.256	0.269	0.252	0.256	0.229	0.302	0.269	0.289	0.366	0.25
1087	0.291	0.414	0.248	0.405	0.115	0.082	0.252	0.24	0.272	0.113	0.114	0.084	0.113	0.238	0.346	0.19	0.262	0.369	0.273	0.248	0.178	0.303	0.182	0.221	0.252	0.235	0.255	0.266	0.32	0.265	0.286	0.29	0.256	0.235	0.194	0.25	0.244	0.244	0.256	0.256	0.265	0.25	0.261	0.249	0.295	0.265	0.282	0.378	0.268
1088	0.231	0.244	0.128	0.225	0.295	0.265	0.224	0.245	0.228	0.297	0.273	0.193	0.289	0.19	0.176	0.233	0.236	0.19	0.212	0.228	0.333	0.202	0.238	0.222	0.164	0.314	0.216	0.213	0.108	0.249	0.225	0.23	0.186	0.191	0.271	0.182	0.204	0.206	0.189	0.265	0.276	0.249	0.252	0.226	0.288	0.274	0.294	0.192	0.192
1089	0.229	0.246	0.08	0.226	0.277	0.239	0.206	0.239	0.22	0.265	0.261	0.14	0.272	0.174	0.214	0.23	0.233	0.168	0.239	0.219	0.318	0.203	0.219	0.211	0.134	0.306	0.217	0.211	0.035	0.233	0.222	0.226	0.218	0.175	0.251	0.214	0.197	0.2	0.221	0.256	0.274	0.243	0.244	0.214	0.285	0.267	0.295	0.224	0.238
1090	0.227	0.222	0.133	0.216	0.291	0.242	0.214	0.237	0.226	0.284	0.273	0.178	0.284	0.183	0.127	0.226	0.166	0.183	0.172	0.21	0.326	0.169	0.239	0.217	0.153	0.301	0.19	0.216	0.107	0.227	0.221	0.225	0.17	0.192	0.245	0.168	0.212	0.213	0.171	0.244	0.267	0.241	0.235	0.225	0.274	0.245	0.288	0.125	0.17
1091	0.155	0.311	0.231	0.3	0.219	0.207	0.194	0.248	0.146	0.219	0.197	0.202	0.216	0.201	0.265	0.234	0.248	0.276	0.254	0.231	0.272	0.26	0.214	0.218	0.234	0.248	0.238	0.152	0.235	0.179	0.149	0.152	0.168	0.202	0.115	0.165	0.222	0.223	0.17	0.259	0.28	0.258	0.262	0.203	0.292	0.273	0.3	0.289	0.164
1092	0.219	0.349	0.182	0.346	0.062	0.142	0.194	0.175	0.204	0.089	0.08	0.145	0.062	0.175	0.268	0.196	0.214	0.297	0.219	0.197	0.129	0.239	0.129	0.179	0.228	0.197	0.19	0.188	0.253	0.224	0.212	0.218	0.179	0.175	0.169	0.172	0.194	0.195	0.179	0.2	0.215	0.192	0.197	0.207	0.257	0.207	0.235	0.302	0.19
1093	0.247	0.289	0.212	0.284	0.238	0.216	0.208	0.232	0.239	0.233	0.224	0.185	0.232	0.145	0.194	0.243	0.234	0.247	0.238	0.22	0.27	0.223	0.175	0.173	0.202	0.271	0.197	0.232	0.216	0.24	0.24	0.244	0.227	0.152	0.235	0.221	0.22	0.222	0.227	0.254	0.266	0.245	0.256	0.241	0.285	0.266	0.287	0.257	0.228
1094	0.297	0.391	0.271	0.381	0.195	0.223	0.25	0.162	0.288	0.189	0.189	0.217	0.194	0.219	0.321	0.27	0.137	0.343	0.15	0.082	0.075	0.263	0.124	0.157	0.288	0.087	0.139	0.272	0.315	0.269	0.293	0.297	0.267	0.228	0.216	0.264	0.252	0.253	0.27	0.16	0.158	0.166	0.167	0.26	0.112	0.159	0.177	0.359	0.269
1095	0.15	0.308	0.228	0.297	0.216	0.204	0.191	0.246	0.143	0.215	0.194	0.199	0.213	0.198	0.262	0.229	0.247	0.272	0.252	0.227	0.272	0.256	0.212	0.215	0.229	0.243	0.236	0.147	0.23	0.177	0.145	0.147	0.165	0.199	0.111	0.162	0.216	0.218	0.166	0.258	0.279	0.255	0.26	0.198	0.289	0.269	0.301	0.285	0.159
1096	0.245	0.34	0.243	0.335	0.196	0.204	0.134	0.241	0.226	0.198	0.161	0.193	0.193	0.201	0.278	0.237	0.228	0.305	0.241	0.225	0.237	0.252	0.201	0.217	0.254	0.227	0.229	0.221	0.264	0.076	0.239	0.242	0.242	0.2	0.004	0.235	0.232	0.234	0.242	0.267	0.266	0.266	0.266	0.227	0.287	0.255	0.286	0.315	0.219
1097	0.149	0.076	0.236	0.129	0.264	0.215	0.154	0.144	0.137	0.248	0.227	0.227	0.259	0.213	0.198	0.13	0.202	0.154	0.217	0.204	0.293	0.197	0.235	0.226	0.14	0.272	0.215	0.153	0.243	0.087	0.144	0.146	0.225	0.215	0.069	0.22	0.208	0.207	0.227	0.16	0.175	0.165	0.153	0.14	0.169	0.137	0.196	0.133	0.195
1098	0.293	0.385	0.292	0.377	0.225	0.234	0.273	0.263	0.286	0.219	0.234	0.24	0.224	0.281	0.351	0.271	0.227	0.354	0.227	0.225	0.214	0.276	0.225	0.207	0.3	0.161	0.246	0.288	0.345	0.278	0.287	0.29	0.285	0.273	0.24	0.278	0.253	0.255	0.286	0.268	0.251	0.272	0.273	0.256	0.245	0.256	0.27	0.371	0.29
1099	0.16	0.078	0.209	0.139	0.257	0.214	0.199	0.138	0.136	0.251	0.24	0.208	0.253	0.18	0.194	0.137	0.207	0.136	0.22	0.194	0.298	0.201	0.214	0.199	0.124	0.27	0.196	0.131	0.213	0.127	0.152	0.156	0.208	0.185	0.237	0.202	0.196	0.198	0.21	0.134	0.153	0.14	0.143	0.141	0.168	0.169	0.171	0.138	0.203
1100	0.209	0.274	0.004	0.248	0.164	0.207	0.206	0.207	0.195	0.194	0.196	0.16	0.162	0.18	0.22	0.212	0.229	0.226	0.242	0.218	0.236	0.228	0.181	0.207	0.18	0.277	0.207	0.188	0.043	0.235	0.202	0.207	0.172	0.182	0.228	0.167	0.191	0.194	0.173	0.224	0.254	0.221	0.22	0.225	0.283	0.248	0.273	0.236	0.196
1101	0.258	0.369	0.218	0.374	0.117	0.159	0.22	0.223	0.237	0.123	0.113	0.141	0.116	0.209	0.317	0.074	0.238	0.328	0.255	0.225	0.177	0.279	0.164	0.203	0.246	0.214	0.23	0.225	0.265	0.243	0.252	0.256	0.233	0.21	0.18	0.226	0.202	0.203	0.231	0.24	0.253	0.235	0.242	0.215	0.289	0.254	0.273	0.347	0.235
1102	0.245	0.283	0.19	0.281	0.218	0.213	0.194	0.234	0.234	0.216	0.203	0.162	0.215	0.115	0.219	0.229	0.213	0.232	0.223	0.208	0.26	0.215	0.167	0.169	0.186	0.246	0.185	0.218	0.186	0.236	0.238	0.243	0.217	0.117	0.214	0.213	0.211	0.213	0.218	0.254	0.254	0.239	0.246	0.22	0.274	0.252	0.275	0.241	0.224
1103	0.136	0.294	0.213	0.284	0.2	0.191	0.179	0.232	0.13	0.2	0.179	0.184	0.197	0.184	0.249	0.217	0.231	0.258	0.238	0.212	0.256	0.242	0.198	0.201	0.215	0.229	0.221	0.136	0.215	0.165	0.131	0.133	0.152	0.185	0.099	0.149	0.204	0.206	0.152	0.243	0.264	0.24	0.246	0.187	0.274	0.255	0.284	0.273	0.147
1104	0.232	0.228	0.244	0.219	0.261	0.219	0.209	0.177	0.218	0.248	0.239	0.24	0.256	0.212	0.189	0.225	0.171	0.219	0.172	0.009	0.174	0.195	0.191	0.19	0.197	0.175	0.167	0.214	0.257	0.206	0.226	0.23	0.218	0.231	0.237	0.214	0.205	0.204	0.22	0.175	0.174	0.165	0.18	0.228	0.163	0.161	0.193	0.221	0.21
1105	0.218	0.213	0.223	0.197	0.289	0.204	0.246	0.22	0.203	0.282	0.267	0.232	0.285	0.25	0.197	0.216	0.22	0.192	0.218	0.217	0.314	0.204	0.266	0.249	0.173	0.313	0.232	0.215	0.228	0.228	0.212	0.217	0.208	0.258	0.288	0.201	0.187	0.188	0.209	0.226	0.252	0.224	0.223	0.222	0.249	0.242	0.273	0.202	0.199
1106	0.237	0.274	0.211	0.272	0.198	0.195	0.194	0.214	0.219	0.193	0.188	0.185	0.195	0.162	0.236	0.206	0.19	0.247	0.193	0.19	0.223	0.207	0.177	0.164	0.205	0.18	0.181	0.212	0.234	0.215	0.23	0.234	0.217	0.164	0.2	0.211	0.198	0.199	0.218	0.219	0.226	0.217	0.226	0.203	0.236	0.224	0.246	0.255	0.215
1107	0.2	0.325	0.08	0.305	0.075	0.202	0.224	0.19	0.193	0.146	0.149	0.167	0.075	0.202	0.26	0.223	0.239	0.263	0.248	0.23	0.18	0.263	0.166	0.227	0.212	0.254	0.222	0.173	0.076	0.249	0.193	0.198	0.172	0.209	0.213	0.167	0.2	0.202	0.172	0.211	0.236	0.219	0.216	0.231	0.288	0.239	0.255	0.285	0.186
1108	0.226	0.269	0.091	0.265	0.156	0.213	0.229	0.209	0.209	0.196	0.195	0.169	0.154	0.183	0.21	0.222	0.221	0.224	0.214	0.22	0.23	0.22	0.18	0.212	0.183	0.282	0.214	0.208	0.152	0.253	0.221	0.226	0.189	0.189	0.25	0.184	0.213	0.214	0.189	0.222	0.243	0.213	0.219	0.221	0.277	0.249	0.263	0.212	0.176
1109	0.209	0.28	0.044	0.259	0.161	0.207	0.209	0.207	0.19	0.194	0.191	0.163	0.159	0.175	0.217	0.223	0.226	0.213	0.235	0.216	0.226	0.225	0.171	0.198	0.175	0.285	0.216	0.197	0.036	0.239	0.204	0.207	0.184	0.173	0.218	0.179	0.2	0.204	0.184	0.223	0.251	0.215	0.219	0.209	0.284	0.251	0.271	0.237	0.206
1110	0.236	0.314	0.201	0.289	0.159	0.11	0.226	0.216	0.213	0.157	0.161	0.16	0.157	0.228	0.272	0.204	0.255	0.291	0.251	0.227	0.214	0.25	0.196	0.217	0.227	0.252	0.237	0.22	0.236	0.241	0.23	0.235	0.216	0.222	0.214	0.209	0.192	0.194	0.215	0.243	0.245	0.226	0.241	0.212	0.271	0.245	0.264	0.304	0.214
1111	0.215	0.32	0.107	0.3	0.075	0.198	0.213	0.19	0.213	0.144	0.151	0.167	0.074	0.186	0.245	0.228	0.226	0.258	0.239	0.217	0.167	0.243	0.165	0.208	0.208	0.243	0.21	0.18	0.073	0.246	0.207	0.212	0.184	0.191	0.206	0.179	0.202	0.205	0.184	0.208	0.22	0.212	0.217	0.223	0.286	0.224	0.24	0.276	0.188
1112	0.224	0.269	0.09	0.268	0.154	0.212	0.228	0.21	0.208	0.194	0.192	0.167	0.152	0.182	0.206	0.222	0.22	0.224	0.213	0.222	0.232	0.22	0.18	0.209	0.182	0.281	0.212	0.208	0.148	0.251	0.219	0.224	0.187	0.187	0.25	0.182	0.212	0.215	0.187	0.223	0.243	0.214	0.22	0.22	0.279	0.25	0.264	0.212	0.173
1113	0.244	0.304	0.24	0.286	0.186	0.01	0.234	0.23	0.235	0.174	0.176	0.164	0.183	0.228	0.272	0.216	0.244	0.283	0.257	0.223	0.229	0.256	0.207	0.231	0.224	0.263	0.242	0.236	0.28	0.236	0.238	0.243	0.23	0.241	0.214	0.224	0.198	0.198	0.232	0.249	0.246	0.243	0.249	0.236	0.268	0.238	0.266	0.289	0.234
1114	0.148	0.307	0.226	0.297	0.215	0.204	0.189	0.244	0.143	0.213	0.191	0.198	0.211	0.195	0.261	0.228	0.244	0.271	0.25	0.226	0.269	0.254	0.21	0.214	0.228	0.242	0.234	0.147	0.229	0.177	0.143	0.146	0.163	0.197	0.111	0.16	0.214	0.217	0.164	0.255	0.278	0.253	0.258	0.198	0.287	0.268	0.298	0.285	0.158
1115	0.146	0.058	0.245	0.093	0.362	0.259	0.225	0.158	0.118	0.361	0.326	0.271	0.355	0.234	0.127	0.149	0.178	0.132	0.162	0.222	0.392	0.165	0.303	0.257	0.128	0.334	0.212	0.147	0.235	0.165	0.14	0.144	0.159	0.246	0.303	0.155	0.213	0.212	0.161	0.18	0.161	0.173	0.181	0.148	0.187	0.152	0.186	0.086	0.145
1116	0.22	0.215	0.228	0.209	0.303	0.233	0.223	0.229	0.217	0.292	0.291	0.225	0.294	0.18	0.073	0.244	0.222	0.191	0.228	0.191	0.332	0.189	0.246	0.171	0.169	0.317	0.211	0.217	0.211	0.235	0.214	0.218	0.209	0.192	0.27	0.204	0.214	0.216	0.21	0.253	0.251	0.234	0.246	0.231	0.276	0.248	0.273	0.187	0.22
1117	0.145	0.301	0.219	0.29	0.208	0.196	0.184	0.238	0.136	0.207	0.186	0.192	0.205	0.189	0.253	0.223	0.238	0.265	0.244	0.22	0.263	0.248	0.205	0.209	0.221	0.235	0.225	0.144	0.223	0.171	0.139	0.142	0.159	0.193	0.106	0.155	0.208	0.211	0.16	0.25	0.272	0.248	0.253	0.193	0.281	0.261	0.292	0.279	0.152
1119	0.222	0.233	0.109	0.216	0.295	0.25	0.216	0.235	0.223	0.286	0.274	0.206	0.289	0.189	0.176	0.24	0.235	0.195	0.206	0.228	0.331	0.207	0.237	0.232	0.171	0.316	0.217	0.214	0.09	0.235	0.216	0.22	0.192	0.196	0.261	0.188	0.206	0.208	0.193	0.252	0.274	0.249	0.243	0.219	0.277	0.269	0.295	0.176	0.197
1120	0.234	0.384	0.199	0.381	0.044	0.177	0.224	0.192	0.225	0.087	0.098	0.163	0.044	0.21	0.316	0.217	0.24	0.337	0.249	0.23	0.132	0.279	0.153	0.217	0.261	0.216	0.222	0.201	0.279	0.257	0.227	0.232	0.194	0.211	0.184	0.19	0.218	0.22	0.194	0.214	0.221	0.213	0.218	0.222	0.287	0.219	0.24	0.346	0.206
1121	0.237	0.3	0.137	0.289	0.202	0.208	0.192	0.236	0.225	0.192	0.191	0.146	0.2	0.152	0.243	0.211	0.23	0.234	0.233	0.213	0.257	0.218	0.186	0.173	0.183	0.253	0.2	0.215	0.12	0.232	0.23	0.234	0.213	0.161	0.21	0.207	0.145	0.146	0.213	0.248	0.265	0.239	0.246	0.198	0.28	0.264	0.284	0.271	0.223
1122	0.276	0.371	0.239	0.357	0.115	0.15	0.201	0.219	0.264	0.115	0.091	0.137	0.115	0.194	0.299	0.199	0.22	0.324	0.244	0.206	0.166	0.273	0.169	0.187	0.244	0.193	0.205	0.228	0.289	0.237	0.269	0.276	0.232	0.202	0.173	0.227	0.202	0.204	0.232	0.232	0.234	0.224	0.24	0.229	0.273	0.228	0.256	0.331	0.231
1123	0.145	0.302	0.222	0.291	0.21	0.198	0.186	0.241	0.138	0.209	0.186	0.193	0.207	0.192	0.256	0.223	0.24	0.267	0.246	0.223	0.267	0.25	0.207	0.21	0.224	0.239	0.23	0.144	0.225	0.173	0.14	0.143	0.161	0.193	0.107	0.157	0.21	0.213	0.161	0.252	0.275	0.25	0.255	0.194	0.284	0.264	0.294	0.279	0.153
1124	0.141	0.3	0.218	0.289	0.204	0.194	0.181	0.237	0.135	0.203	0.182	0.188	0.201	0.187	0.252	0.221	0.236	0.264	0.241	0.216	0.261	0.247	0.202	0.204	0.22	0.233	0.226	0.141	0.219	0.169	0.135	0.139	0.157	0.189	0.102	0.153	0.205	0.208	0.158	0.247	0.269	0.245	0.25	0.191	0.278	0.259	0.29	0.277	0.15
1125	0.251	0.279	0.049	0.253	0.299	0.262	0.236	0.263	0.247	0.289	0.273	0.181	0.294	0.201	0.224	0.254	0.257	0.217	0.265	0.244	0.343	0.243	0.244	0.238	0.181	0.332	0.238	0.217	0.004	0.257	0.244	0.248	0.232	0.206	0.268	0.228	0.222	0.227	0.234	0.276	0.309	0.271	0.277	0.244	0.316	0.305	0.328	0.24	0.241
1126	0.245	0.341	0.193	0.339	0.111	0.188	0.206	0.203	0.236	0.143	0.15	0.175	0.11	0.17	0.274	0.222	0.229	0.296	0.236	0.223	0.181	0.25	0.147	0.188	0.236	0.237	0.199	0.213	0.236	0.236	0.238	0.243	0.204	0.167	0.197	0.198	0.204	0.206	0.204	0.228	0.226	0.226	0.24	0.22	0.284	0.233	0.245	0.303	0.219
1127	0.281	0.371	0.268	0.363	0.195	0.22	0.245	0.158	0.277	0.19	0.189	0.214	0.193	0.217	0.303	0.265	0.138	0.328	0.149	0.085	0.079	0.255	0.125	0.153	0.274	0.093	0.139	0.262	0.307	0.262	0.277	0.279	0.259	0.225	0.216	0.256	0.246	0.248	0.261	0.159	0.156	0.162	0.162	0.254	0.111	0.156	0.174	0.344	0.263
1128	0.137	0.257	0.186	0.245	0.16	0.223	0.228	0.204	0.123	0.212	0.215	0.236	0.158	0.219	0.154	0.223	0.205	0.241	0.178	0.215	0.243	0.204	0.228	0.247	0.212	0.284	0.176	0.139	0.235	0.235	0.13	0.135	0.007	0.225	0.245	0.007	0.217	0.214	0.008	0.22	0.232	0.218	0.223	0.225	0.269	0.221	0.253	0.166	0.1
1129	0.152	0.336	0.194	0.327	0.059	0.19	0.204	0.177	0.153	0.127	0.128	0.19	0.059	0.202	0.276	0.222	0.24	0.294	0.251	0.216	0.146	0.274	0.154	0.207	0.241	0.233	0.224	0.149	0.259	0.209	0.145	0.148	0.152	0.2	0.148	0.147	0.213	0.216	0.152	0.192	0.224	0.194	0.2	0.209	0.286	0.211	0.245	0.311	0.156
1130	0.241	0.242	0.13	0.229	0.303	0.262	0.228	0.251	0.227	0.291	0.276	0.177	0.297	0.178	0.175	0.238	0.22	0.183	0.204	0.237	0.344	0.207	0.244	0.222	0.154	0.317	0.22	0.221	0.103	0.257	0.234	0.24	0.201	0.177	0.273	0.197	0.22	0.221	0.201	0.273	0.269	0.256	0.257	0.22	0.29	0.28	0.29	0.182	0.2
1131	0.164	0.063	0.254	0.116	0.378	0.278	0.242	0.155	0.155	0.378	0.344	0.271	0.368	0.256	0.058	0.174	0.212	0.125	0.191	0.208	0.402	0.19	0.312	0.241	0.12	0.352	0.229	0.146	0.248	0.147	0.157	0.161	0.215	0.262	0.314	0.208	0.215	0.215	0.216	0.175	0.173	0.155	0.174	0.177	0.184	0.178	0.195	0.081	0.175
1132	0.147	0.071	0.201	0.123	0.275	0.227	0.198	0.146	0.138	0.281	0.255	0.183	0.269	0.165	0.185	0.146	0.213	0.119	0.219	0.2	0.317	0.188	0.217	0.184	0.107	0.292	0.183	0.137	0.187	0.136	0.142	0.144	0.208	0.177	0.257	0.202	0.197	0.2	0.21	0.152	0.155	0.157	0.165	0.153	0.171	0.163	0.175	0.127	0.201
1133	0.163	0.077	0.223	0.121	0.271	0.233	0.197	0.156	0.149	0.273	0.247	0.211	0.266	0.188	0.19	0.135	0.212	0.13	0.214	0.209	0.308	0.197	0.219	0.207	0.119	0.275	0.199	0.131	0.227	0.141	0.157	0.161	0.22	0.193	0.244	0.213	0.197	0.2	0.221	0.157	0.184	0.155	0.159	0.147	0.183	0.156	0.204	0.138	0.203
1134	0.144	0.069	0.196	0.122	0.267	0.222	0.19	0.143	0.135	0.272	0.246	0.177	0.262	0.16	0.181	0.143	0.208	0.115	0.215	0.195	0.31	0.184	0.211	0.179	0.103	0.285	0.179	0.134	0.181	0.131	0.139	0.142	0.204	0.171	0.242	0.198	0.192	0.195	0.205	0.149	0.152	0.155	0.162	0.15	0.169	0.16	0.171	0.124	0.198
1135	0.232	0.232	0.12	0.218	0.297	0.254	0.219	0.243	0.218	0.285	0.271	0.165	0.291	0.17	0.165	0.227	0.209	0.172	0.192	0.228	0.339	0.2	0.236	0.211	0.143	0.308	0.211	0.211	0.094	0.248	0.226	0.231	0.191	0.175	0.266	0.186	0.21	0.212	0.191	0.263	0.26	0.247	0.248	0.21	0.281	0.271	0.281	0.172	0.191
1136	0.231	0.28	0.185	0.287	0.191	0.198	0.181	0.212	0.221	0.193	0.186	0.16	0.188	0.11	0.223	0.217	0.203	0.236	0.217	0.197	0.237	0.223	0.148	0.161	0.189	0.227	0.177	0.206	0.195	0.224	0.225	0.229	0.212	0.123	0.194	0.207	0.202	0.205	0.213	0.226	0.231	0.225	0.233	0.212	0.259	0.233	0.252	0.249	0.212
1138	0.219	0.383	0.208	0.375	0.044	0.177	0.235	0.194	0.207	0.103	0.115	0.173	0.044	0.214	0.306	0.205	0.245	0.328	0.272	0.23	0.131	0.275	0.152	0.21	0.259	0.234	0.23	0.196	0.289	0.259	0.214	0.218	0.187	0.217	0.193	0.184	0.21	0.212	0.186	0.218	0.211	0.218	0.222	0.189	0.295	0.215	0.233	0.354	0.213
1139	0.202	0.339	0.226	0.339	0.189	0.198	0.206	0.258	0.194	0.187	0.19	0.187	0.187	0.201	0.285	0.213	0.242	0.295	0.24	0.23	0.244	0.258	0.196	0.205	0.244	0.224	0.234	0.18	0.244	0.198	0.196	0.2	0.202	0.201	0.129	0.196	0.19	0.191	0.201	0.274	0.271	0.268	0.269	0.148	0.276	0.275	0.29	0.313	0.212
1140	0.248	0.308	0.244	0.291	0.188	0.011	0.239	0.231	0.238	0.176	0.18	0.167	0.186	0.233	0.277	0.22	0.251	0.286	0.263	0.226	0.231	0.262	0.21	0.233	0.229	0.266	0.248	0.239	0.283	0.239	0.241	0.247	0.233	0.245	0.218	0.227	0.201	0.201	0.235	0.25	0.248	0.245	0.252	0.239	0.272	0.241	0.27	0.294	0.24
1141	0.227	0.281	0.228	0.268	0.17	0.009	0.223	0.209	0.218	0.16	0.165	0.153	0.167	0.216	0.259	0.2	0.23	0.265	0.245	0.209	0.21	0.242	0.19	0.214	0.21	0.248	0.229	0.219	0.267	0.218	0.222	0.226	0.219	0.228	0.204	0.211	0.186	0.185	0.219	0.221	0.225	0.22	0.23	0.219	0.248	0.219	0.246	0.272	0.223
1142	0.218	0.193	0.214	0.162	0.326	0.238	0.229	0.23	0.202	0.314	0.298	0.23	0.32	0.228	0.178	0.234	0.241	0.055	0.228	0.212	0.346	0.198	0.269	0.251	0.06	0.328	0.232	0.212	0.2	0.235	0.212	0.216	0.222	0.234	0.296	0.216	0.174	0.174	0.223	0.235	0.235	0.228	0.246	0.227	0.254	0.242	0.255	0.195	0.214
1143	0.245	0.413	0.217	0.394	0.038	0.152	0.227	0.182	0.249	0.081	0.083	0.162	0.038	0.222	0.322	0.231	0.246	0.357	0.267	0.232	0.105	0.283	0.146	0.214	0.278	0.228	0.231	0.228	0.303	0.258	0.239	0.244	0.216	0.225	0.178	0.213	0.225	0.227	0.216	0.203	0.214	0.206	0.21	0.234	0.294	0.198	0.235	0.363	0.221
1144	0.263	0.419	0.232	0.413	0.053	0.198	0.254	0.085	0.261	0.103	0.126	0.208	0.053	0.24	0.344	0.254	0.198	0.36	0.23	0.15	0.01	0.288	0.059	0.194	0.295	0.145	0.181	0.233	0.318	0.283	0.257	0.261	0.22	0.245	0.216	0.216	0.249	0.249	0.22	0.088	0.098	0.094	0.097	0.257	0.194	0.097	0.117	0.378	0.241
1145	0.212	0.239	0.18	0.229	0.206	0.172	0.181	0.203	0.202	0.211	0.205	0.146	0.202	0.136	0.198	0.208	0.207	0.205	0.217	0.19	0.25	0.211	0.174	0.147	0.163	0.253	0.184	0.182	0.184	0.225	0.207	0.211	0.199	0.162	0.213	0.193	0.176	0.178	0.197	0.219	0.229	0.212	0.224	0.193	0.25	0.229	0.251	0.228	0.189
1146	0.197	0.393	0.179	0.392	0.004	0.171	0.239	0.151	0.189	0.064	0.084	0.177	0.004	0.216	0.321	0.22	0.246	0.343	0.262	0.234	0.072	0.285	0.12	0.216	0.274	0.218	0.226	0.17	0.295	0.265	0.189	0.195	0.155	0.218	0.197	0.153	0.227	0.228	0.154	0.17	0.186	0.175	0.181	0.225	0.279	0.179	0.208	0.352	0.174
1147	0.265	0.421	0.239	0.416	0.057	0.203	0.262	0.088	0.265	0.108	0.131	0.215	0.055	0.247	0.35	0.258	0.205	0.365	0.234	0.158	0.012	0.292	0.064	0.202	0.302	0.151	0.186	0.236	0.329	0.286	0.258	0.262	0.225	0.252	0.223	0.223	0.254	0.255	0.226	0.091	0.103	0.097	0.101	0.261	0.198	0.1	0.122	0.382	0.246
1148	0.011	0.098	0.222	0.129	0.2	0.225	0.227	0.149	0.078	0.249	0.247	0.244	0.196	0.24	0.218	0.164	0.239	0.155	0.24	0.228	0.279	0.224	0.242	0.254	0.144	0.297	0.24	0.096	0.251	0.152	0.007	0.009	0.136	0.247	0.245	0.132	0.205	0.204	0.136	0.151	0.165	0.148	0.163	0.15	0.188	0.155	0.185	0.169	0.158
1149	0.272	0.383	0.233	0.389	0.125	0.171	0.234	0.236	0.253	0.133	0.124	0.154	0.125	0.223	0.331	0.085	0.251	0.344	0.269	0.24	0.188	0.293	0.175	0.216	0.26	0.228	0.243	0.238	0.282	0.258	0.265	0.27	0.247	0.223	0.194	0.241	0.217	0.22	0.245	0.254	0.267	0.248	0.256	0.229	0.3	0.266	0.288	0.364	0.248
1150	0.274	0.373	0.227	0.379	0.119	0.172	0.238	0.246	0.25	0.123	0.127	0.169	0.119	0.219	0.33	0.174	0.253	0.335	0.257	0.219	0.183	0.293	0.171	0.208	0.266	0.227	0.238	0.239	0.281	0.258	0.269	0.273	0.238	0.219	0.205	0.235	0.225	0.225	0.238	0.257	0.248	0.244	0.25	0.212	0.281	0.256	0.267	0.353	0.243
1151	0.144	0.302	0.221	0.291	0.206	0.196	0.184	0.238	0.137	0.205	0.184	0.19	0.203	0.189	0.255	0.223	0.238	0.266	0.244	0.221	0.261	0.249	0.205	0.208	0.221	0.235	0.226	0.142	0.223	0.171	0.138	0.141	0.158	0.191	0.105	0.155	0.209	0.213	0.16	0.249	0.27	0.247	0.252	0.192	0.283	0.261	0.291	0.278	0.151
1152	0.151	0.309	0.23	0.296	0.216	0.206	0.194	0.247	0.143	0.217	0.195	0.201	0.214	0.2	0.265	0.23	0.247	0.273	0.255	0.23	0.273	0.257	0.215	0.218	0.232	0.247	0.237	0.15	0.233	0.177	0.145	0.148	0.167	0.202	0.113	0.163	0.218	0.221	0.168	0.258	0.281	0.255	0.261	0.2	0.29	0.27	0.3	0.287	0.161
1153	0.223	0.303	0.221	0.301	0.181	0.204	0.074	0.221	0.209	0.192	0.148	0.184	0.178	0.18	0.251	0.214	0.221	0.276	0.225	0.207	0.224	0.24	0.185	0.204	0.228	0.227	0.219	0.187	0.244	0.143	0.217	0.221	0.214	0.181	0.062	0.209	0.205	0.207	0.214	0.247	0.237	0.24	0.237	0.209	0.268	0.234	0.256	0.283	0.193
1154	0.165	0.079	0.219	0.152	0.293	0.245	0.213	0.162	0.144	0.288	0.274	0.171	0.288	0.174	0.199	0.16	0.229	0.13	0.233	0.218	0.332	0.206	0.227	0.168	0.109	0.293	0.206	0.132	0.218	0.148	0.158	0.163	0.234	0.204	0.271	0.227	0.203	0.204	0.234	0.161	0.176	0.15	0.164	0.158	0.191	0.185	0.197	0.166	0.217
1155	0.272	0.391	0.232	0.382	0.101	0.07	0.232	0.222	0.252	0.098	0.101	0.072	0.1	0.219	0.322	0.173	0.244	0.348	0.253	0.23	0.163	0.282	0.168	0.202	0.234	0.218	0.234	0.248	0.299	0.249	0.266	0.271	0.237	0.217	0.177	0.231	0.223	0.223	0.236	0.239	0.245	0.234	0.245	0.23	0.274	0.247	0.265	0.356	0.247
1156	0.245	0.303	0.24	0.289	0.184	0.01	0.237	0.228	0.234	0.173	0.176	0.163	0.181	0.229	0.273	0.215	0.247	0.284	0.259	0.224	0.228	0.257	0.207	0.229	0.225	0.263	0.245	0.236	0.281	0.235	0.239	0.243	0.233	0.242	0.216	0.225	0.198	0.198	0.234	0.247	0.244	0.24	0.249	0.235	0.266	0.238	0.266	0.292	0.239
1157	0.255	0.389	0.21	0.377	0.095	0.175	0.226	0.157	0.247	0.104	0.13	0.193	0.094	0.212	0.32	0.223	0.19	0.347	0.199	0.16	0.087	0.271	0.103	0.178	0.281	0.167	0.174	0.233	0.284	0.255	0.25	0.253	0.229	0.21	0.194	0.225	0.23	0.233	0.229	0.148	0.184	0.165	0.165	0.24	0.204	0.19	0.202	0.354	0.241
1158	0.145	0.098	0.233	0.152	0.177	0.226	0.237	0.077	0.146	0.212	0.202	0.237	0.175	0.245	0.232	0.148	0.207	0.162	0.22	0.163	0.112	0.224	0.157	0.213	0.151	0.234	0.199	0.128	0.27	0.137	0.14	0.143	0.212	0.248	0.265	0.205	0.212	0.213	0.213	0.07	0.12	0.008	0.088	0.165	0.131	0.107	0.138	0.18	0.206
1159	0.197	0.305	0.09	0.299	0.062	0.181	0.211	0.174	0.193	0.117	0.135	0.144	0.062	0.178	0.246	0.201	0.232	0.249	0.244	0.211	0.146	0.242	0.147	0.196	0.194	0.247	0.215	0.165	0.06	0.23	0.192	0.196	0.17	0.186	0.195	0.166	0.204	0.208	0.168	0.184	0.212	0.189	0.2	0.213	0.275	0.209	0.232	0.275	0.186
1162	0.242	0.251	0.23	0.24	0.25	0.242	0.231	0.196	0.232	0.255	0.233	0.218	0.245	0.205	0.16	0.218	0.11	0.242	0.133	0.163	0.19	0.188	0.193	0.169	0.206	0.122	0.152	0.226	0.246	0.233	0.235	0.239	0.158	0.224	0.24	0.157	0.217	0.216	0.16	0.181	0.18	0.2	0.2	0.226	0.203	0.189	0.201	0.166	0.147
1163	0.233	0.233	0.121	0.219	0.298	0.256	0.22	0.243	0.22	0.287	0.271	0.166	0.292	0.17	0.166	0.23	0.211	0.172	0.194	0.229	0.341	0.2	0.236	0.213	0.144	0.309	0.214	0.212	0.093	0.249	0.227	0.233	0.193	0.176	0.266	0.189	0.21	0.211	0.194	0.264	0.262	0.248	0.249	0.212	0.282	0.272	0.282	0.172	0.192
1172	0.195	0.15	0.221	0.198	0.257	0.231	0.205	0.176	0.178	0.254	0.241	0.199	0.252	0.15	0.202	0.19	0.203	0.167	0.203	0.203	0.293	0.163	0.207	0.193	0.146	0.257	0.196	0.18	0.223	0.185	0.189	0.193	0.224	0.06	0.235	0.218	0.213	0.213	0.224	0.207	0.19	0.191	0.198	0.173	0.217	0.213	0.21	0.166	0.219
1209	0.273	0.375	0.223	0.378	0.116	0.168	0.238	0.244	0.247	0.119	0.123	0.166	0.115	0.216	0.328	0.172	0.25	0.335	0.254	0.216	0.179	0.291	0.167	0.207	0.263	0.223	0.235	0.236	0.278	0.26	0.268	0.273	0.235	0.215	0.203	0.231	0.222	0.224	0.234	0.255	0.246	0.242	0.249	0.209	0.28	0.255	0.266	0.352	0.238
1501	0.24	0.28	0.201	0.287	0.198	0.2	0.185	0.212	0.222	0.198	0.183	0.172	0.196	0.131	0.235	0.21	0.209	0.243	0.218	0.203	0.231	0.221	0.158	0.167	0.2	0.219	0.183	0.207	0.214	0.217	0.235	0.238	0.219	0.127	0.195	0.215	0.207	0.21	0.221	0.226	0.239	0.22	0.23	0.202	0.258	0.234	0.259	0.257	0.216
1502	0.243	0.24	0.245	0.234	0.254	0.232	0.225	0.204	0.229	0.245	0.236	0.22	0.249	0.216	0.177	0.216	0.004	0.239	0.143	0.168	0.218	0.182	0.207	0.171	0.207	0.148	0.157	0.22	0.258	0.218	0.239	0.241	0.207	0.218	0.23	0.203	0.225	0.226	0.208	0.204	0.206	0.208	0.2	0.227	0.208	0.201	0.226	0.189	0.181
1503	0.222	0.236	0.154	0.222	0.272	0.23	0.21	0.228	0.221	0.276	0.265	0.175	0.268	0.18	0.212	0.216	0.221	0.17	0.224	0.22	0.313	0.213	0.23	0.22	0.144	0.291	0.219	0.208	0.114	0.234	0.215	0.22	0.216	0.187	0.249	0.21	0.168	0.168	0.216	0.254	0.264	0.242	0.242	0.213	0.273	0.262	0.284	0.22	0.224
1505	0.241	0.331	0.191	0.329	0.119	0.192	0.208	0.156	0.225	0.158	0.153	0.171	0.118	0.152	0.273	0.224	0.204	0.277	0.213	0.178	0.077	0.24	0.006	0.166	0.224	0.175	0.176	0.205	0.236	0.238	0.234	0.239	0.218	0.164	0.197	0.214	0.222	0.224	0.219	0.154	0.166	0.157	0.153	0.22	0.222	0.183	0.185	0.304	0.218
1507	0.193	0.164	0.212	0.193	0.244	0.214	0.183	0.189	0.191	0.245	0.226	0.195	0.239	0.145	0.16	0.192	0.208	0.176	0.208	0.19	0.277	0.189	0.175	0.176	0.149	0.262	0.179	0.173	0.207	0.185	0.188	0.191	0.199	0.153	0.231	0.194	0.199	0.2	0.199	0.187	0.203	0.187	0.193	0.169	0.232	0.201	0.224	0.178	0.196
1508	0.275	0.43	0.25	0.425	0.065	0.211	0.27	0.098	0.274	0.117	0.138	0.224	0.064	0.254	0.359	0.266	0.211	0.375	0.243	0.165	0.016	0.303	0.07	0.21	0.311	0.161	0.195	0.246	0.338	0.295	0.269	0.273	0.236	0.259	0.23	0.232	0.264	0.264	0.235	0.1	0.111	0.106	0.11	0.27	0.209	0.11	0.131	0.395	0.254
1509	0.225	0.244	0.078	0.223	0.272	0.234	0.203	0.235	0.215	0.26	0.257	0.136	0.266	0.17	0.209	0.23	0.229	0.166	0.237	0.215	0.312	0.202	0.214	0.208	0.134	0.304	0.213	0.207	0.034	0.23	0.218	0.223	0.213	0.172	0.246	0.209	0.195	0.198	0.215	0.252	0.271	0.239	0.24	0.211	0.285	0.263	0.292	0.222	0.232
1510	0.087	0.328	0.181	0.32	0.058	0.188	0.202	0.178	0.08	0.125	0.132	0.19	0.058	0.188	0.262	0.21	0.232	0.281	0.239	0.212	0.153	0.258	0.154	0.208	0.233	0.227	0.217	0.077	0.24	0.215	0.08	0.083	0.076	0.197	0.158	0.073	0.204	0.203	0.076	0.199	0.228	0.205	0.2	0.204	0.275	0.208	0.25	0.3	0.077
1511	0.253	0.288	0.226	0.29	0.219	0.219	0.224	0.216	0.242	0.218	0.215	0.169	0.217	0.171	0.217	0.23	0.174	0.262	0.204	0.188	0.212	0.236	0.173	0.01	0.211	0.158	0.194	0.234	0.24	0.236	0.248	0.252	0.244	0.178	0.222	0.239	0.218	0.22	0.244	0.219	0.219	0.213	0.222	0.224	0.23	0.222	0.238	0.273	0.238
1512	0.212	0.347	0.18	0.336	0.069	0.191	0.215	0.188	0.207	0.143	0.126	0.194	0.068	0.185	0.275	0.227	0.233	0.301	0.248	0.224	0.166	0.254	0.169	0.201	0.245	0.232	0.221	0.192	0.25	0.241	0.206	0.209	0.188	0.18	0.192	0.184	0.212	0.213	0.188	0.22	0.243	0.219	0.217	0.223	0.284	0.222	0.265	0.307	0.194
1513	0.233	0.293	0.229	0.275	0.171	0.007	0.225	0.219	0.223	0.16	0.165	0.153	0.169	0.217	0.26	0.206	0.232	0.273	0.247	0.213	0.216	0.245	0.194	0.216	0.214	0.252	0.232	0.225	0.269	0.225	0.227	0.232	0.22	0.228	0.204	0.213	0.186	0.186	0.222	0.237	0.235	0.23	0.239	0.223	0.257	0.226	0.256	0.279	0.224
1514	0.213	0.32	0.105	0.313	0.082	0.193	0.226	0.19	0.21	0.137	0.151	0.158	0.082	0.193	0.259	0.215	0.245	0.263	0.255	0.227	0.164	0.259	0.161	0.21	0.207	0.263	0.227	0.181	0.079	0.246	0.207	0.21	0.184	0.201	0.212	0.181	0.217	0.221	0.185	0.2	0.227	0.206	0.214	0.229	0.288	0.223	0.246	0.289	0.2
1601	0.248	0.334	0.115	0.33	0.121	0.173	0.238	0.218	0.233	0.146	0.147	0.063	0.12	0.193	0.267	0.212	0.236	0.27	0.248	0.226	0.19	0.261	0.164	0.203	0.181	0.246	0.227	0.22	0.19	0.245	0.241	0.246	0.208	0.202	0.214	0.204	0.217	0.218	0.211	0.22	0.257	0.217	0.237	0.228	0.28	0.244	0.278	0.289	0.223
1602	0.277	0.379	0.229	0.382	0.121	0.173	0.242	0.248	0.251	0.124	0.128	0.171	0.12	0.222	0.332	0.177	0.255	0.338	0.259	0.222	0.184	0.296	0.172	0.21	0.267	0.229	0.24	0.242	0.283	0.266	0.271	0.276	0.238	0.221	0.208	0.234	0.228	0.229	0.238	0.259	0.251	0.246	0.254	0.216	0.287	0.26	0.27	0.357	0.244
1603	0.27	0.425	0.237	0.416	0.061	0.207	0.265	0.094	0.267	0.113	0.134	0.215	0.06	0.249	0.35	0.261	0.208	0.366	0.239	0.161	0.015	0.293	0.068	0.204	0.303	0.158	0.191	0.24	0.32	0.29	0.264	0.269	0.229	0.251	0.226	0.225	0.258	0.258	0.229	0.097	0.109	0.104	0.106	0.266	0.206	0.107	0.129	0.383	0.248
1604	0.251	0.281	0.05	0.256	0.288	0.258	0.235	0.256	0.247	0.28	0.267	0.178	0.283	0.2	0.227	0.251	0.256	0.217	0.263	0.241	0.328	0.244	0.238	0.234	0.18	0.325	0.236	0.216	0.004	0.258	0.244	0.249	0.232	0.205	0.267	0.228	0.22	0.226	0.233	0.27	0.3	0.266	0.269	0.242	0.311	0.298	0.32	0.243	0.242
1605	0.258	0.305	0.198	0.307	0.219	0.21	0.194	0.225	0.243	0.214	0.201	0.173	0.214	0.129	0.231	0.239	0.227	0.252	0.236	0.217	0.25	0.237	0.145	0.169	0.203	0.241	0.187	0.229	0.205	0.241	0.25	0.256	0.221	0.13	0.216	0.215	0.217	0.22	0.221	0.244	0.255	0.24	0.25	0.231	0.284	0.263	0.277	0.268	0.224
1606	0.255	0.296	0.218	0.293	0.221	0.219	0.222	0.222	0.242	0.218	0.214	0.164	0.219	0.167	0.216	0.231	0.174	0.264	0.205	0.187	0.217	0.235	0.174	0.009	0.21	0.159	0.194	0.235	0.231	0.238	0.25	0.254	0.242	0.172	0.219	0.235	0.216	0.219	0.243	0.223	0.234	0.218	0.227	0.226	0.236	0.23	0.254	0.274	0.234
1607	0.219	0.239	0.073	0.218	0.257	0.222	0.197	0.226	0.21	0.248	0.244	0.127	0.251	0.165	0.204	0.221	0.222	0.161	0.231	0.206	0.3	0.194	0.205	0.202	0.127	0.294	0.208	0.202	0.033	0.224	0.214	0.218	0.207	0.167	0.24	0.203	0.188	0.191	0.209	0.242	0.262	0.229	0.233	0.204	0.275	0.253	0.282	0.216	0.223
1608	0.233	0.294	0.23	0.277	0.173	0.007	0.226	0.219	0.224	0.161	0.165	0.154	0.171	0.217	0.263	0.206	0.235	0.272	0.247	0.213	0.217	0.245	0.194	0.216	0.215	0.251	0.232	0.227	0.27	0.225	0.227	0.232	0.222	0.229	0.206	0.214	0.189	0.189	0.222	0.236	0.235	0.229	0.238	0.224	0.256	0.226	0.255	0.281	0.227
1610	0.235	0.294	0.23	0.278	0.174	0.008	0.227	0.221	0.224	0.163	0.167	0.155	0.172	0.22	0.262	0.209	0.234	0.273	0.25	0.214	0.22	0.247	0.196	0.219	0.216	0.253	0.235	0.227	0.269	0.227	0.23	0.234	0.223	0.232	0.208	0.216	0.188	0.188	0.224	0.238	0.235	0.232	0.24	0.225	0.258	0.229	0.257	0.281	0.227
1611	0.215	0.204	0.151	0.187	0.306	0.242	0.219	0.237	0.212	0.304	0.28	0.178	0.298	0.192	0.125	0.222	0.186	0.158	0.156	0.213	0.346	0.169	0.252	0.23	0.135	0.317	0.193	0.208	0.119	0.23	0.211	0.215	0.147	0.201	0.27	0.145	0.202	0.203	0.149	0.245	0.248	0.24	0.243	0.218	0.266	0.238	0.27	0.137	0.15
201001	0.177	0.148	0.168	0.166	0.291	0.248	0.215	0.178	0.165	0.289	0.267	0.227	0.287	0.198	0.165	0.193	0.217	0.163	0.207	0.209	0.324	0.196	0.243	0.229	0.149	0.303	0.189	0.165	0.163	0.176	0.17	0.172	0.173	0.201	0.275	0.169	0.205	0.206	0.175	0.183	0.199	0.179	0.185	0.184	0.227	0.21	0.22	0.153	0.167
201003	0.242	0.334	0.248	0.329	0.214	0.217	0.224	0.258	0.233	0.223	0.217	0.219	0.212	0.221	0.299	0.251	0.263	0.292	0.265	0.238	0.267	0.262	0.225	0.243	0.249	0.258	0.245	0.218	0.269	0.261	0.237	0.24	0.229	0.219	0.204	0.222	0.232	0.233	0.228	0.273	0.273	0.266	0.272	0.235	0.299	0.27	0.293	0.31	0.236
a	0.242	0.245	0.088	0.232	0.302	0.261	0.23	0.25	0.235	0.293	0.272	0.174	0.296	0.185	0.195	0.24	0.22	0.189	0.207	0.227	0.337	0.217	0.248	0.216	0.157	0.304	0.217	0.215	0.039	0.246	0.236	0.241	0.216	0.187	0.265	0.211	0.225	0.23	0.217	0.257	0.269	0.257	0.257	0.233	0.29	0.278	0.29	0.199	0.215
b	0.212	0.336	0.087	0.315	0.087	0.214	0.235	0.2	0.204	0.159	0.162	0.178	0.087	0.213	0.271	0.235	0.25	0.272	0.259	0.24	0.19	0.27	0.178	0.238	0.22	0.267	0.232	0.185	0.086	0.263	0.204	0.21	0.184	0.219	0.227	0.179	0.211	0.213	0.184	0.223	0.245	0.231	0.227	0.242	0.298	0.249	0.265	0.293	0.196
C	0.221	0.285	0.004	0.258	0.179	0.224	0.219	0.22	0.207	0.213	0.214	0.176	0.177	0.195	0.23	0.235	0.241	0.237	0.256	0.231	0.253	0.239	0.196	0.223	0.194	0.294	0.221	0.201	0.049	0.25	0.214	0.219	0.185	0.197	0.245	0.18	0.206	0.209	0.186	0.239	0.269	0.234	0.232	0.241	0.296	0.26	0.287	0.247	0.208
D	0.254	0.308	0.179	0.301	0.179	0.157	0.217	0.24	0.233	0.164	0.164	0.006	0.177	0.17	0.255	0.186	0.223	0.246	0.233	0.226	0.231	0.233	0.179	0.166	0.132	0.223	0.218	0.235	0.183	0.237	0.249	0.255	0.234	0.177	0.197	0.23	0.209	0.211	0.235	0.253	0.252	0.24	0.258	0.215	0.269	0.252	0.271	0.28	0.236
E	0.247	0.26	0.089	0.233	0.311	0.266	0.233	0.254	0.245	0.308	0.28	0.208	0.306	0.2	0.194	0.257	0.246	0.213	0.234	0.239	0.351	0.231	0.255	0.239	0.183	0.337	0.22	0.223	0.041	0.26	0.24	0.245	0.205	0.2	0.281	0.201	0.215	0.219	0.207	0.276	0.295	0.267	0.269	0.243	0.306	0.296	0.315	0.207	0.217
F	0.219	0.28	0.049	0.266	0.169	0.225	0.203	0.203	0.196	0.205	0.199	0.169	0.166	0.187	0.221	0.229	0.24	0.231	0.248	0.223	0.237	0.23	0.177	0.217	0.188	0.281	0.207	0.185	0.045	0.231	0.212	0.215	0.182	0.185	0.226	0.178	0.203	0.207	0.184	0.216	0.256	0.212	0.226	0.219	0.288	0.237	0.278	0.238	0.197
G	0.007	0.086	0.213	0.116	0.192	0.22	0.221	0.142	0.07	0.245	0.245	0.242	0.189	0.232	0.21	0.163	0.233	0.145	0.232	0.222	0.272	0.216	0.236	0.247	0.137	0.292	0.234	0.09	0.241	0.145	0.005	0.006	0.126	0.238	0.238	0.121	0.198	0.197	0.127	0.144	0.157	0.14	0.156	0.142	0.181	0.146	0.176	0.161	0.148
H	0.148	0.079	0.228	0.126	0.311	0.246	0.213	0.195	0.147	0.303	0.287	0.231	0.305	0.193	0.193	0.151	0.23	0.133	0.232	0.222	0.354	0.203	0.256	0.221	0.123	0.309	0.209	0.149	0.225	0.148	0.143	0.147	0.219	0.199	0.274	0.214	0.211	0.213	0.222	0.171	0.189	0.169	0.168	0.149	0.194	0.171	0.209	0.152	0.212
I	0.241	0.393	0.205	0.391	0.058	0.153	0.218	0.191	0.223	0.091	0.079	0.162	0.057	0.214	0.321	0.215	0.241	0.338	0.247	0.223	0.131	0.273	0.147	0.211	0.263	0.212	0.221	0.207	0.291	0.247	0.234	0.24	0.196	0.212	0.183	0.191	0.218	0.219	0.196	0.216	0.233	0.209	0.213	0.23	0.282	0.223	0.255	0.344	0.21
J	0.227	0.251	0.253	0.235	0.266	0.229	0.235	0.228	0.223	0.253	0.255	0.226	0.26	0.228	0.196	0.227	0.142	0.247	0.147	0.182	0.229	0.181	0.219	0.205	0.215	0.162	0.16	0.245	0.27	0.236	0.222	0.226	0.167	0.234	0.257	0.165	0.229	0.229	0.17	0.221	0.202	0.231	0.232	0.233	0.213	0.197	0.218	0.18	0.175
K	0.254	0.388	0.207	0.375	0.092	0.173	0.225	0.155	0.247	0.101	0.127	0.191	0.092	0.211	0.318	0.221	0.187	0.345	0.199	0.16	0.086	0.271	0.101	0.177	0.278	0.165	0.173	0.232	0.281	0.253	0.249	0.252	0.228	0.208	0.192	0.224	0.228	0.231	0.228	0.146	0.183	0.164	0.163	0.239	0.203	0.189	0.202	0.353	0.242
Q	0.24	0.251	0.08	0.225	0.304	0.26	0.226	0.248	0.238	0.301	0.274	0.2	0.299	0.193	0.186	0.25	0.241	0.205	0.227	0.234	0.346	0.225	0.248	0.236	0.177	0.332	0.216	0.215	0.031	0.253	0.232	0.237	0.198	0.191	0.273	0.196	0.208	0.211	0.2	0.269	0.289	0.26	0.261	0.234	0.3	0.29	0.308	0.199	0.209
R	0.157	0.093	0.261	0.173	0.186	0.226	0.229	0.092	0.144	0.219	0.226	0.241	0.184	0.247	0.249	0.186	0.199	0.164	0.208	0.169	0.109	0.225	0.161	0.222	0.155	0.204	0.188	0.167	0.3	0.171	0.152	0.155	0.223	0.255	0.262	0.217	0.214	0.215	0.223	0.099	0.006	0.117	0.123	0.143	0.128	0.101	0.01	0.171	0.223
W	0.141	0.299	0.218	0.287	0.205	0.194	0.181	0.236	0.133	0.204	0.182	0.189	0.202	0.188	0.253	0.222	0.235	0.264	0.242	0.218	0.261	0.246	0.203	0.206	0.221	0.234	0.224	0.14	0.221	0.168	0.134	0.137	0.155	0.191	0.101	0.152	0.206	0.209	0.156	0.247	0.27	0.245	0.251	0.191	0.28	0.26	0.29	0.277	0.149
							% frequency	Frequency count
						< 0.020	0.00685964	273
						0.021-0.050	0.00248756	99
						0.510-0.100	0.0370622	1475
						0.101-0.200	0.350344	13943
						0.201-0.400	0.60204	23960
						0.401-0.450	0.00120609	48
						>0.451	0	0
						Total	1	39798
[truncated: 235 more columns]

## Sheet: Figure S2
			Figure S2. Principal Co-ordinates Analysis (PCoA) analysis of 284 mango germplasm resources
